# Supplementary material for: Functional Interactomes of Genes Showing Association with Type-2 Diabetes and Its Intermediate Phenotypic Traits Point towards Adipo-Centric Mechanisms in Its Pathophysiology
Source: Biomolecules. 2020 Apr 13;10(4):601. doi: 10.3390/biom10040601 (PMC7226597; doi:10.3390/biom10040601)
Supplement: Supplementary file 1 [file biomolecules-10-00601-s001.zip]

Archive with 4 entries (4 files):
- Supplementary Table 4.docx
- Supplementary Table S1.xlsx
- Supplementary Table S2.xlsx
- Supplementary Table S3.xlsx
