# Supplementary material for: Functional Interactomes of Genes Showing Association with Type-2 Diabetes and Its Intermediate Phenotypic Traits Point towards Adipo-Centric Mechanisms in Its Pathophysiology
Source: Biomolecules. 2020 Apr 13;10(4):601. doi: 10.3390/biom10040601 (PMC7226597; doi:10.3390/biom10040601)
Supplement: Supplementary file 1 [file biomolecules-10-00601-s001.zip › Supplementary Table S1.xlsx]

## Sheet: Sheet1
Supplementary Table 1 - Predicted T2D Effector genes
S. No.	Combined prediction	Gene and locus
1	CAUSAL	ABCC8
2	(T2D_related)	ADRA2A
3	MODERATE	AGTR2
4	(T2D_related)	AKT2
5	CAUSAL	ANGPTL4
6	CAUSAL	APOE
7	STRONG	BCAR1
8	STRONG	C2CD4B
9	STRONG	CAMK1D
10	(T2D_related)	CAV1
11	STRONG	CCND2
12	STRONG	DGKB
13	MODERATE	FOXA2
14	(T2D_related)	GATA4
15	(T2D_related)	GATA6
16	CAUSAL	GCK
17	CAUSAL	GCKR
18	CAUSAL	GLIS3
19	CAUSAL	GLP1R
20	CAUSAL	HNF1A
21	CAUSAL	HNF1B
22	CAUSAL	HNF4A
23	(T2D_related)	IGF1
24	CAUSAL	IGF2
25	CAUSAL	INS
26	STRONG	INSR
27	STRONG	IRS1
28	STRONG	IRX3
29	STRONG	IRX5
30	CAUSAL	KCNJ11
31	STRONG	KLF14
32	STRONG	KLHL42
33	STRONG	LMNA
34	CAUSAL	MC4R
35	CAUSAL	MNX1
36	(T2D_related)	NAT2
37	(T2D_related)	NEUROD1
38	CAUSAL	NKX2-2
39	CAUSAL	PAM
40	CAUSAL	PAX4
41	(T2D_related)	PAX6
42	CAUSAL	PDX1
43	CAUSAL	PPARG
44	POSSIBLE	PRC1
45	(T2D_related)	PTF1A
46	(T2D_related)	RFX6
47	CAUSAL	SLC16A11
48	STRONG	SLC2A2
49	CAUSAL	SLC30A8
50	MODERATE	SPRY2
51	STRONG	STARD10
52	CAUSAL	TBC1D4
53	STRONG	TCF7L2
54	CAUSAL	TM6SF2
55	CAUSAL	WFS1
56	STRONG	ZMIZ1
57	STRONG	ABCB9
58	MODERATE	ADCY5
59	MODERATE	AGPAT2
60	POSSIBLE	ANK1
61	CAUSAL	ANKH
62	MODERATE	AP3S2
63	(T2D_related)	APPL1
64	MODERATE	BCL11A
65	(T2D_related)	BSCL2
66	CAUSAL	CDKN1B
67	MODERATE	CISD2
68	(T2D_related)	EIF2AK3
69	POSSIBLE	FADS1
70	MODERATE	FAM63A
71	(T2D_related)	FOXP3
72	(T2D_related)	G6PC2
73	(T2D_related)	G6PD
74	(T2D_related)	GCG
75	CAUSAL	GIPR
76	MODERATE	GPSM1
77	(T2D_related)	GRB10
78	MODERATE	IGF2BP2
79	CAUSAL	IRS2
80	MODERATE	JAZF1
81	MODERATE	KCNK17
82	CAUSAL	LPL
83	MODERATE	MADD
84	CAUSAL	MTNR1B
85	CAUSAL	NEUROG3
86	MODERATE	NKX6-3
87	(T2D_related)	PCBD1
88	(T2D_related)	PCSK1
89	MODERATE	PDE8B
90	MODERATE	PLIN1
91	CAUSAL	PNPLA3
92	CAUSAL	POC5
93	(T2D_related)	POLD1
94	(T2D_related)	PPP1R15B
95	CAUSAL	RREB1
96	(T2D_related)	SIX3
97	(T2D_related)	SLC19A2
98	CAUSAL	SLC5A1
99	POSSIBLE	SNAPC4
100	POSSIBLE	ST6GAL1
101	POSSIBLE	TP53INP1
102	(T2D_related)	TRMT10A
103	MODERATE	VPS13C
104	(T2D_related)	WARS
105	WEAK	ABO
106	POSSIBLE	ASCC2
107	(T2D_related)	BLK
108	POSSIBLE	CALCOCO2
109	WEAK	CARD9
110	WEAK	CDK2AP1
111	(T2D_related)	CEL
112	WEAK	CTNNAL1
113	WEAK	DNLZ
114	(T2D_related)	ERAP2
115	POSSIBLE	HMG20A
116	(T2D_related)	IER3IP1
117	POSSIBLE	IL17REL
118	WEAK	ITGB6
119	(T2D_related)	KLF11
120	MODERATE	MACF1
121	POSSIBLE	MRPS30
122	CAUSAL	PATJ
123	CAUSAL	PLCB3
124	POSSIBLE	PTRF
125	CAUSAL	QSER1
126	POSSIBLE	SCD5
127	MODERATE	SGSM2
128	(T2D_related)	SIX2
129	MODERATE	UBE2E2
130	CAUSAL	WSCD2
131	(T2D_related)	ZFP57
132	CAUSAL	ZNF771
