# Supplementary material for: Functional Interactomes of Genes Showing Association with Type-2 Diabetes and Its Intermediate Phenotypic Traits Point towards Adipo-Centric Mechanisms in Its Pathophysiology
Source: Biomolecules. 2020 Apr 13;10(4):601. doi: 10.3390/biom10040601 (PMC7226597; doi:10.3390/biom10040601)
Supplement: Supplementary file 1 [file biomolecules-10-00601-s001.zip › Supplementary Table S2.xlsx]

## Sheet: DEGs
Supplementary Table 3 - List of obtained Differentially Expressed Genes in adipose, skeletal, and pancreatic tissue
S. No.	Gene	Adipose DEGs			Pancreas DEGs			Skeletal DEGs
		P-value	Adjst. P-Value	LogFC	P-value	Adjst. P-Value	LogFC	P-value	Adjst. P-Value	LogFC
1	ABCA1	0.0140864	0.196778	0.14346	0.0237405	0.082082	-0.160314	0.0122077	0.117135	-30.5668
2	ABCG1	0.0238373	0.246842	0.0998066	0.0405754	0.113328	-0.271577	0.000297453	0.0251974	-0.858227
3	ABO				0.0106106	0.0497486	0.0563837
4	ACACB	0.0253523	0.252759	0.109473
5	ACSL1				4.55e-05	0.0148111	-0.650337
6	ACVR1C	0.000532394	0.495769	-0.701229
7	ACVRL1	0.0186373	0.1512	-0.0663051	0.00570606	0.0402788	0.174235	0.0215388	0.138818	-7.17312
8	ADAM10				0.0307751	0.0960072	-0.259452	0.0140544	0.961511	-0.0652908
9	ADAMTS13	0.0180974	0.14949	0.0441335	0.0121374	0.706014	0.0624574	0.0241961	0.398347	0.0551308
10	ADCYAP1	0.000394267	0.495769	-0.663309	0.0139667	0.0614842	-0.684718	0.0275032	0.149599	-0.333323
11	ADH1B							0.0289825	0.152005	-28.5212
12	ADIPOQ							0.0211364	0.138087	-17.7167
13	ADK				0.0286367	0.0920037	-0.257337	0.000566293	0.0337787	-1.12725
14	ADM							0.0267259	0.147813	-25.758
15	ADRA2B				0.00353606	0.0329908	0.212827
16	ADRB3				0.0379611	0.108884	0.11496
17	AGT	0.0038655	0.105075	0.370692
18	AGTR1	0.00972158	0.111272	-0.0890821	0.0249924	0.0848695	-0.0996657	0.0333734	0.16203	-3.27831
19	AHSA1							0.0323096	0.961511	0.0819174
20	AHSG				0.00138995	0.355973	0.0947098
21	AKR1B1				0.0273639	0.0894148	-0.258748	0.0453579	0.961511	-0.0600911
22	AKR1B10	0.0208984	0.159113	0.0518288	8.02e-05	0.00147583	0.357527	0.00597059	0.090545	7.66314
23	AKT1				0.0321471	0.0986516	-0.149207	0.016758	0.12925	-14.8528
24	ALB				0.00444172	0.564571	0.145049
25	ALDH1A1				0.00192304	0.0266192	-0.919054	0.0283139	0.961511	0.142868
26	ALDH2				4.63e-05	0.000998183	0.135438	0.0129957	0.119068	-156.946
27	ALOX5AP	0.00238315	0.084428	0.313572				0.0364991	0.169144	-10.3282
28	ALPK1				0.00595768	0.0408867	0.306085	0.0435618	0.186668	-1.4962
29	ALPL	0.00117714	0.0596147	0.488839
30	AMBP	0.0182713	0.150179	0.0217395	0.00316095	0.0318773	0.307481	0.0386339	0.174036	0.348025
31	ANG							0.0145767	0.12318	-29.6287
32	ANGPT2	0.0462923	0.320265	-0.0961528				0.00541154	0.0878376	-4.61427
33	ANGPTL2	0.00910392	0.107722	0.0610492				4.96e-06	0.002189	-78.3265
34	ANGPTL4				0.0175853	0.0694969	0.364477
35	AOC2	0.0315507	0.275061	0.298441
36	AOC3							0.0158488	0.126705	-3.33704
37	APC	0.00702892	0.0960518	-0.0341383	0.0083151	0.0473851	-0.127992
38	API5	0.0283876	0.265652	-0.0722097	0.0186092	0.0717529	-0.165557	0.0460133	0.191696	-4.8109
39	APLNR				0.00361985	0.0332133	0.266996
40	APOA1				0.0197959	0.0743175	0.178695
41	APOB	0.00216784	0.0811469	0.410923
42	APOC1				0.00408316	0.0352106	0.283195	0.00437729	0.081039	-4.2705
43	APOE	0.0278568	0.26401	0.153199	0.0309968	0.0964206	0.132772	0.0196202	0.135425	-74.5051
44	APOL1				0.00310504	0.0317007	0.434049
45	APPL1				0.0432631	0.118137	-0.223656
46	AQP1				0.0191504	0.774369	0.0810919	0.00889464	0.104797	-8.91438
47	AQP5				0.00792439	0.0461207	0.124581	0.0138503	0.121064	-0.35839
48	AR	0.00600437	0.131369	-0.153378				0.0128763	0.118752	-0.782979
49	ATF4	0.00510757	0.122528	0.110441	0.00729976	0.0381078	0.125613
50	ATM				1.88e-06	0.000118552	-0.150519	0.00878051	0.104315	-2.86215
51	ATP2A2	0.00515105	0.122687	0.093495	0.00914234	0.0493987	-0.240943	0.0299379	0.154087	275.533
52	B2M	0.0398798	0.300806	0.187014				0.0340074	0.163603	-69.9065
53	BAAT				0.00337808	0.032433	0.258117
54	BAMBI	0.0472663	0.233943	0.0887521
55	BASP1	0.0122691	0.184088	0.305991				0.000913685	0.0433724	-10.5532
56	BCL2				0.00437525	0.0363074	0.139329	0.018938	0.134546	-3.43429
57	BDKRB1				0.0390515	0.110615	0.101131
58	BDKRB2	0.0100567	0.167973	-0.199376	0.000381487	0.0183266	0.374568
59	BDNF	0.0397113	0.300519	0.250327
60	BMP2							0.0134231	0.120268	-2.49697
61	BMP4				0.0322964	0.0988802	0.189838	0.0241933	0.143054	-1.19987
62	BNIP3				0.037454	0.107848	-0.236586
63	C5	0.0105978	0.62323	-0.239946				0.0142349	0.122055	-4.02724
64	CACNA1H							0.00125092	0.0494367	-1.83722
65	CAPN10				6.37e-07	6.02e-05	0.0794481	0.0362042	0.168491	-0.12423
66	CAT				0.000119589	0.0148111	-0.302166	0.0318086	0.158188	-46.2554
67	CAV1							0.0213418	0.138489	-119.675
68	CCK	0.00415739	0.0758089	-0.0311739
69	CCKAR				0.0105051	0.0533167	0.194743
70	CCL2	0.0138685	0.195584	0.222182	0.0391752	0.878708	0.216909
71	CCL20	0.0464846	0.232139	0.0200525	0.0484288	0.911549	0.0938472
72	CCL5	0.00103201	0.0420011	0.215357	0.000799496	0.0203118	0.187905	0.0243921	0.143187	-26.0475
73	CCR1	0.00270405	0.538133	0.543215				0.0218521	0.139157	-0.464493
74	CCR5				0.00716036	0.0442248	0.173309
75	CD163	0.0395783	0.300519	0.247559
76	CD247	0.0283251	0.182749	0.0792858	0.00261913	0.0182841	0.0646727	0.0243235	0.143054	-9.22963
77	CD2AP				0.0201225	0.0749663	-0.383467
78	CD34				0.0208828	0.0764636	0.152374	0.00378272	0.0771245	-25.734
79	CD38	0.0315956	0.275061	0.580307	0.000177142	0.015191	0.206377	0.0435242	0.961511	-0.0362642
80	CD4	0.03828	0.758815	0.417005	0.00182736	0.0260423	0.153021
81	CD40				0.00600243	0.0411297	0.148096
82	CD40LG	0.00776424	0.100229	0.0563175
83	CD47	0.0284468	0.718905	0.215704				0.0144837	0.122941	-3.39451
84	CD59				0.0205747	0.790832	0.0917454	0.0219816	0.139398	-3.08386
85	CD63	0.0107439	0.171251	0.184804				0.0141444	0.121828	-6.69181
86	CD68	0.0436907	0.762137	0.19366	0.00620962	0.041483	0.262072
87	CD69							0.0150342	0.351768	-0.0506358
88	CD74				0.00310447	0.0317007	0.463354	0.0321061	0.158781	-46.2076
89	CD80	0.0171933	0.145758	-0.013851
90	CD9	0.0105732	0.170905	-0.106596	0.0278896	0.0903285	-0.54272	0.000111325	0.0146286	-1.50734
91	CDC123				0.0130467	0.0593936	-0.337338	0.00407205	0.078989	-7.10955
92	CDH1	0.00381453	0.540489	-0.420886
93	CDK7				0.00303084	0.0314442	-0.672483	0.0212921	0.386692	-0.123058
94	CDKAL1	0.0294285	0.186157	-0.0445613	0.000263567	0.00348484	-0.0744779	0.0341466	0.429059	-0.093543
95	CDKN1A	0.0114047	0.17737	0.352569	0.00116479	0.0101902	0.0974229
96	CETP				0.00536525	0.61889	0.0891967	0.0285708	0.15117	-1.70677
97	CHI3L1	0.000799055	0.495769	0.909756
98	CHIT1				0.00604941	0.0412065	0.175905	0.0259703	0.401265	0.0520285
99	CHPT1							0.00294844	0.0707247	-8.55409
100	CISH				0.0134218	0.0600052	0.219182
101	CITED2				9.58e-05	0.0148111	-0.338585
102	CLCN5	0.00348518	0.0702636	-0.0417295				0.00203392	0.199684	-0.0439781
103	CLEC11A	0.000732958	0.495769	0.375394	0.00427435	0.0258469	0.0519322	0.00380292	0.077284	-1.33314
104	CLOCK				1.9e-05	0.000539426	-0.113205
105	CNDP2	0.0048357	0.0811981	-0.0619323	0.00124288	0.0106554	0.0915205	0.0407329	0.179118	-27.2841
106	CNR1	0.0235115	0.167981	-0.0472539
107	CNR2				0.0309191	0.0962698	0.147777
108	CNTF							0.0191132	0.134821	-0.207336
109	COG2				0.00293555	0.0311499	-0.320081
110	COL8A1							0.00392113	0.0780876	-3.58332
111	COL8A2							1.39e-06	0.000873698	-1.49558
112	COLEC12							0.000381542	0.029177	-4.41064
113	COMT				6.72e-06	0.000274722	0.120877
114	CPVL	0.0212065	0.236101	0.142878
115	CRH							0.0206887	0.13749	-0.556369
116	CRK				0.0209987	0.0766479	-0.208199	0.0303813	0.155075	-8.27492
117	CST3				0.00555636	0.0396846	-0.216628
118	CTGF	0.000428484	0.0361149	0.319183	0.000317656	0.211239	-0.587882	0.0156481	0.12601	-11.7274
119	CTSH				0.00116727	0.0101999	0.211977	0.0416339	0.181789	-14.0775
120	CTSS	0.0278949	0.718905	0.265315
121	CUBN	0.0339914	0.254445	-0.486062	0.0360104	0.105478	0.145623	0.0263426	0.147209	-0.96248
122	CX3CL1				0.000395971	0.018374	0.487347
123	CX3CR1	0.00976333	0.165917	-0.153649
124	CXCL10	0.000234397	0.026166	-0.386257	0.0492271	0.127843	0.850542
125	CXCL11	0.0411766	0.762137	0.384975
126	CXCL12	0.0301889	0.270806	0.132975				0.00239867	0.066447	-22.5616
127	CXCL16	0.035755	0.749999	0.312555				0.0294674	0.152954	-2.78039
128	CXCL5	0.029035	0.267285	-0.397509
129	CXCL9	0.00853464	0.156814	-0.241374
130	CYBA	0.00508825	0.122298	0.236077	5.39e-06	0.00023727	0.133928	0.0090182	0.105487	-17.1641
131	CYP24A1	0.00678149	0.0946606	0.0183839
132	CYP2C19	0.0109737	0.117708	0.0353667
133	CYP2J2				0.0208551	0.0764356	0.125209	0.0210948	0.138046	23.2228
134	CYR61	0.000997657	0.053558	0.421579	0.0308106	0.847921	-0.123483	0.016445	0.128371	29.0814
135	DCXR	0.00193844	0.076433	0.125178	0.000612665	0.00640998	0.118396	0.0298427	0.414644	-0.227874
136	DDAH1	0.0459506	0.319264	-0.126257
137	DDIT3	0.00250035	0.0864326	0.167662				0.0474836	0.4653	-0.100701
138	DEFA1	0.00730177	0.0975187	0.0323672
139	DHCR7				0.0100694	0.0520541	-0.289639	0.0435674	0.186668	-3.85134
140	DNMT1	0.0491714	0.327154	0.0932038	0.0232191	0.081047	-0.280103	0.0117989	0.115464	-10.5329
141	DPP4	0.0351537	0.746382	-0.295141				0.0404919	0.961511	-0.190851
142	EBF1				0.045372	0.903067	0.0950708	0.0158059	0.126603	-34.2418
143	EBF2	0.0210388	0.234963	-0.107246				0.011159	0.113342	-2.17762
144	EDN1	0.0365011	0.263431	-1.69555	0.0115491	0.0526103	0.132939	0.0121932	0.117084	-2.57451
145	EDNRA	0.00831013	0.153927	-0.118147	0.00638352	0.0344779	-0.164011	0.0140035	0.121362	-4.56664
146	EGF							0.00260841	0.0675907	1.04553
147	EGFR	0.0171403	0.671176	-0.391288	0.0405007	0.11322	0.137063	0.0241107	0.142851	-0.93128
148	EIF2AK3				0.00080961	0.0203725	-0.483486
149	EIF4EBP1	0.0305934	0.189854	-0.0790819	6.25e-06	0.000262402	0.136087
150	ELMO1				0.025758	0.0863677	-0.359747	0.0276364	0.149915	-1.87404
151	ELN							0.0014754	0.053694	-0.803695
152	ENG	0.0338653	0.25403	-11.5396	0.000553428	0.0187126	0.220742	0.0157463	0.126407	-25.5186
153	ENPP1	0.00635064	0.601272	-0.384664
154	ENPP2				0.00014807	0.0148111	-0.973112	0.0182337	0.133239	-35.7824
155	ENTPD1	0.0425793	0.309451	0.130729				0.00823126	0.102116	-1.33919
156	EPOR							0.0371619	0.170737	-0.688343
157	ERAP2	1.56e-11	1.96e-07	0.669278
158	ERBB2				0.0158718	0.0658446	0.153374
159	ERBB3				0.000234826	0.00321422	0.171702
160	ERCC1				0.00135582	0.011276	0.0631117
161	ERCC4	0.0314243	0.274732	0.28124	0.026413	0.087608	0.167286
162	ERRFI1	0.00815359	0.152042	0.141836	0.0148747	0.74	-0.439804	0.0146747	0.123207	-6.15285
163	ESAM							0.0293514	0.152776	-30.1823
164	EXOSC7	0.0371427	0.293876	0.0853876				0.000599895	0.143207	-0.124391
165	F11							0.0107434	0.325204	-0.0416277
166	F2R				0.00530269	0.0300928	-0.143761	0.0455773	0.190891	78.7859
167	F8	0.0332405	0.197523	-0.0464584
168	FABP2				0.00849378	0.0425278	0.0609035
169	FABP4							0.0291787	0.152399	-48.5664
170	FABP5	0.000807575	0.0382054	-0.105005	0.00633696	0.0419637	-0.663988	0.0289376	0.151928	-25.501
171	FADS1							0.0181895	0.133096	-17.1551
172	FADS2							0.00885238	0.104566	-1.34806
173	FASN	2.9e-05	0.00782554	0.264123				0.0132933	0.11993	-270.111
174	FBXO8							0.0115278	0.114573	-3.93291
175	FFAR1				0.0207015	0.790832	-0.07799	0.0394035	0.440175	0.034591
176	FFAR2				0.00196915	0.397504	0.105513	0.0277201	0.150058	-1.07382
177	FGF21				0.00587099	0.0406607	0.171581
178	FGF23	0.0212263	0.160317	0.0177974	0.0307817	0.0960072	0.1071
179	FGFR1				0.00520472	0.0388472	0.205016	0.00352933	0.0760336	-0.464656
180	FKBP10	0.00262448	0.536162	0.437387	0.00308395	0.0316759	0.135627
181	FKBP2				0.0335027	0.101127	0.182128	0.0109395	0.326491	-0.128753
182	FKBP4	0.0231785	0.245212	0.134573
183	FKBP8				0.0417957	0.115539	0.132631
184	FMO3	0.0203356	0.679107	-0.36762				0.0111893	0.113513	-1.24239
185	FMOD				0.0450414	0.121241	0.154545	0.0084163	0.102674	-23.5958
186	FOLH1				0.000938494	0.00870142	-0.117809
187	FOS	9.18e-05	0.0143086	0.405342
188	FOXA2	0.000874356	0.0506018	0.556771	0.00160349	0.0247762	0.199428
189	FOXO1				0.00529103	0.61711	-0.0919295
190	FOXO4				0.00701354	0.0438297	0.254838
191	FPR1	0.0293328	0.268105	0.379139				0.04418	0.187885	-3.98165
192	FRMD3							0.0158908	0.126732	-9.65611
193	FTO	0.00376214	0.103385	-0.137401	3.25e-07	3.86e-05	-0.153794
194	G6PD	0.0107807	0.171597	0.0824248	0.00286857	0.0194844	0.084152	0.0240666	0.142805	-4.55497
195	GAP43	0.0224291	0.241886	0.301021	0.0354779	0.104573	-0.127413
196	GAPDH	0.00337547	0.0984171	0.167724
197	GAS1							5.6e-07	0.000440556	-18.007
198	GAS6				0.0335569	0.101238	0.263264
199	GCKR				0.00758572	0.0453461	0.20856	0.0236376	0.961511	0.0410944
200	GDF15	0.00470326	0.0831367	-1.50963	4.77e-05	0.0010176	0.286019
201	GFPT1				0.0155979	0.065355	-0.30149
202	GFPT2	0.0287675	0.266607	-0.0956185				0.00127632	0.050083	-2.80092
203	GGT1				0.0236758	0.0819959	0.425158
204	GHR	0.0291008	0.718905	-0.574847				0.0398146	0.176915	-12.4058
205	GHRL	0.00604715	0.131886	0.253526
206	GIP	0.00686683	0.0951015	0.0490761
207	GIPR	0.029952	0.720078	0.23056	0.00420324	0.0356704	0.15991
208	GK	0.0154049	0.204766	0.25281				0.0145776	0.350279	-0.0457551
209	GLO1				0.00322435	0.0319011	-0.382275
210	GLUL	0.000904144	0.0299801	1.99105				0.0152808	0.961511	-0.11803
211	GNB3				0.0154091	0.064831	0.151074	0.038502	0.438644	0.0655194
212	GPC5							0.0182143	0.961511	-0.0971234
213	GPX1							0.0254255	0.145541	-49.9549
214	GREM1	0.00342935	0.538133	0.482778	0.00161771	0.0248506	-0.95285
215	GSTM1	0.0089273	0.106524	-0.132521				0.00367479	0.0763451	54.6297
216	HBG2							0.0406004	0.178977	7.79515
217	HDAC4				0.0057892	0.03207	-0.0447687
218	HFE	0.00305897	0.0954671	0.315127	0.0233839	0.0814031	0.106206
219	HHEX							0.00198239	0.0613332	-1.0536
220	HLA-A				0.00660255	0.0426407	0.292955	0.0220084	0.139398	-129.967
221	HLA-DQA1	0.0446249	0.314755	-0.154611	0.00149244	0.0121335	-0.149682	0.0304298	0.155115	-13.1772
222	HMGCS2							0.00262522	0.0675907	7.10342
223	HMOX1	0.00608056	0.601272	0.334739	0.00239488	0.0171113	0.210561
224	HNF1B				0.000796057	0.0202889	0.341844
225	HNF4A	0.0328983	0.196585	0.0148274	0.00529025	0.0391215	0.126149
226	HP				0.00592109	0.0407045	0.170902	0.0421329	0.18311	-0.308066
227	HPSE	0.0399664	0.762137	0.269992
228	HRH1	0.0476876	0.235015	0.0783274
229	HRH2	0.013358	0.191722	0.415448	0.0142808	0.0623597	0.170645	0.023435	0.39689	0.06989
230	HSPA1A	0.0110569	0.174226	0.400206	0.00855474	0.0478276	0.471254	0.00475971	0.0831731	14.0646
231	HSPA1B	0.0274701	0.262162	0.409866				0.000401624	0.029719	43.5107
232	HSPA5	0.0336858	0.741826	0.231376				0.0492119	0.199216	-4.00095
233	HSPB1	0.0433747	0.310737	0.171675	0.00920422	0.0449705	0.132594
234	HSPG2				6.35098	0.0148111	0.226387	0.0371088	0.170688	-0.799767
235	HTR2A	0.012881	0.624099	0.357835	0.0303361	0.0951632	0.0723854
236	HYOU1	0.0410627	0.762137	0.210516				0.0467975	0.193489	-1.75533
237	ICAM1	0.0284693	0.718905	0.312687
238	ID1	0.00455572	0.115632	-0.184996	0.0226349	0.0797625	-0.413645	0.0491763	0.199199	-21.8701
239	IFNG	0.00512245	0.122544	-0.217034				0.0290843	0.410499	0.045673
240	IGF1							0.0122688	0.117321	-1.98587
241	IGF1R				0.00664656	0.035477	-0.098509	0.0447597	0.189024	-0.284788
242	IGF2	4.24e-05	0.00916996	-0.362645	0.00109581	0.00980451	-0.238436
243	IGFBP3				0.000231399	0.179925	-0.143997	0.00479341	0.0831731	-8.80792
244	IGFBP5	0.0067827	0.139184	0.174795	0.033123	0.860666	0.0625808	0.0151159	0.124566	-76.9659
245	IGFBP7							0.015026	0.124314	-145.119
246	IL10	0.0240141	0.247056	0.213384				0.0042167	0.244122	-0.0541633
247	IL18				0.00565769	0.0315839	0.228077
248	IL1B	0.00435989	0.112894	0.530554
249	IL6	0.0248637	0.250402	0.376663
250	ILK				0.000224423	0.00310975	0.115863	0.0305909	0.155549	-10.7782
251	INS	0.000748753	0.0367077	-0.0786677
252	IRAK1				7.57e-05	0.00141716	0.0879323	6e-07	0.000457816	-6.94946
253	IRAK4	0.00685219	0.104767	-0.892486
254	IRS2	0.000581596	0.0413823	0.121164				0.0243618	0.143105	-20.9618
255	ITGA2							0.0288032	0.961511	0.0641383
256	ITGAM				0.00609116	0.0412513	0.132903
257	ITGB3							0.0297332	0.414644	0.0260001
258	JAK2				0.0221681	0.0789215	-0.150755
259	JAZF1				0.00130217	0.0109615	-0.0983423	0.0468795	0.193664	-0.55538
260	KCNJ11							0.00558881	0.0885856	2.7264
261	KCNQ1				0.00308075	0.031673	0.232599
262	KL				0.0162625	0.066639	-0.315584
263	KLF10	0.00039594	0.035017	0.221657
264	KLF6	0.0190932	0.226462	0.2108	0.0325524	0.0993875	0.158501
265	L1CAM				0.00689265	0.0434468	0.127189
266	LAMC1							0.0215652	0.961511	-0.106882
267	LDLR	1.31e-05	0.00489276	0.4484
268	LEP				0.00505554	0.0384429	0.170905	0.0280409	0.150583	-57.4108
269	LIMK2	0.0315988	0.723171	0.304742	0.000273378	0.00355409	0.119282	0.0286773	0.410313	0.0375925
270	LMNA	0.049739	0.328502	0.109289	0.000631486	0.0194465	0.29953	0.00651352	0.0940721	-18.4821
271	LPA	0.0166677	0.143604	-0.0241143
272	LPL	0.0403614	0.217087	-0.0537514				0.000924739	0.154762	-0.377083
273	LTA				0.027612	0.0898478	0.130402
274	LTB4R2	0.0348161	0.202613	0.0364597	0.00533471	0.039234	0.227492
275	MAD2L2				0.000110577	0.00185239	0.101595
276	MAFB				0.00122633	0.0231872	-0.857515
277	MAP3K5				0.0340408	0.865312	0.200947	0.0241278	0.398347	-0.118747
278	MAPK1	0.0454536	0.230103	0.0301875	0.0225308	0.0795796	-0.139442
279	MAPK14	0.0338404	0.283707	0.187557	0.0239118	0.0824802	-0.0931462	0.047385	0.961511	-0.0460378
280	MAPK7				0.0348871	0.103665	0.115338	0.00655315	0.0943336	-1.09348
281	MBL2							0.0124257	0.11789	0.366157
282	MC4R	0.00262334	0.0614723	-0.0264327	0.0126618	0.0585286	0.112784
283	MIF				5.63e-07	5.5e-05	0.248661	0.0264563	0.403605	-0.214519
284	MIOX	0.044328	0.227587	-0.0393773	0.00945539	0.669988	-0.0855187
285	MME	0.00707087	0.601272	-0.408641				0.0271601	0.14896	-6.0058
286	MMP14				0.0205119	0.0759056	0.153796
287	MMP16	0.00207447	0.0799147	0.422026	0.000188779	0.00274184	-0.184291
288	MMP2	0.00876707	0.622313	0.302021				0.00952556	0.107903	-1.02555
289	MMP9	0.00294732	0.538133	0.803456				0.0193412	0.135129	-1.98916
290	MPO	0.000146116	0.0175974	0.0394096
291	MRPL28				0.00155959	0.0245218	0.268086
292	MSH2				0.0206856	0.0762069	-0.318364
293	MTHFD1L							0.0496204	0.200064	-0.97108
294	MTHFR				0.0479747	0.126128	0.100968
295	MYD88				0.00160045	0.0126807	0.0774013
296	MYH9							0.0183939	0.133533	-115.11
297	MYO5C				0.044517	0.120343	-0.241196	0.0249742	0.144609	-17.5728
298	NAGLU	0.0268941	0.178412	0.0557256	0.000361876	0.0043466	0.0783747	0.0103761	0.111371	-3.09178
299	NAMPT	0.00264473	0.088764	0.454118	0.0201236	0.0749663	-0.552202
300	NCALD				0.00119535	0.0103763	-0.146861	0.0175856	0.131219	-3.09371
301	NCF1							0.0425326	0.184084	-0.583569
302	NDUFS3				0.00123111	0.0232345	-0.30066
303	NEDD4L	0.0135263	0.192921	-0.119835
304	NFE2	0.00867525	0.157989	0.419914
305	NFE2L2				0.00885637	0.04871	-0.483243	0.00195571	0.961511	-0.104574
306	NFKBIA				0.00330594	0.0321584	0.608493
307	NGB				0.00126656	0.0233466	0.228207	0.0276898	0.150017	0.437395
308	NGF				0.0216166	0.0778137	0.205718
309	NLRP3	0.0250812	0.251483	0.218448
310	NOS1	0.0374607	0.20989	-0.0287213	0.00371724	0.0335899	0.220761
311	NOS3				0.0232157	0.081047	0.116231	0.0230167	0.141144	-6.45292
312	NOV							0.0209123	0.137659	-3.91597
313	NOX1				0.0162777	0.0666703	0.107153
314	NOX4	0.00175793	0.0727669	-0.116698				0.00580593	0.089356	-1.28664
315	NPHS1	0.000878392	0.0397284	0.0347316
316	NPPA				0.0016342	0.0249689	0.315812	0.00471824	0.961511	0.0622184
317	NPY				0.0148494	0.74	0.401292
318	NPY5R				0.0147455	0.0632066	0.109614	0.0376551	0.171593	-0.491862
319	NQO1	0.0697547	0.281641	0.117215	3.09e-05	0.000756817	0.166345	0.0129094	0.118883	-12.0449
320	NR1H3				0.00118741	0.0103135	0.0619923	0.027873	0.15026	-15.3111
321	NR3C2	0.00547577	0.125953	-0.117001	0.00339379	0.0219522	-0.090789
322	NTF3	0.0229	0.24372	-0.201443	0.0174251	0.0692548	0.234033
323	NTS							0.0283614	0.409153	-0.0581842
324	NUCB2				0.000297303	0.0169296	-0.439685
325	ONECUT1							0.0100824	0.316752	0.0752863
326	OSM				0.0211047	0.794038	0.0791343
327	P2RX2	0.0118346	0.121296	0.0671311
328	P2RX3							0.00103519	0.15516	0.105154
329	P2RY1	0.00539588	0.0850639	0.0665929
330	PAK6	0.0210188	0.159447	0.0685771	0.000957838	0.0218172	-0.218471
331	PARL				0.036643	0.106581	-0.206801	0.0427251	0.184536	-7.21228
332	PC	0.0311143	0.723171	-0.408799				0.0177189	0.131565	-10.4076
333	PDE5A	0.023481	0.167981	-0.0307782				7.43e-06	0.00291927	-2.34243
334	PDGFA				0.00673962	0.0430339	0.235898	0.0429294	0.961511	0.0536251
335	PDGFB	0.000939883	0.052228	-0.183885	0.00287235	0.030962	0.129893	0.0420203	0.182778	-2.01496
336	PDGFD							0.00959303	0.108003	-1.06513
337	PDGFRB	0.0208708	0.233932	0.123925				0.00695221	0.0964758	-56.9511
338	PDHX	0.0108122	0.117018	-0.0784594	0.000598317	0.0191852	-0.52444
339	PDPK1	0.0290705	0.185288	0.0257451	0.00605405	0.0330925	-0.0606176
340	PEBP1	0.0480845	0.235995	0.0488284
341	PECAM1				0.00196386	0.0148115	-0.194017	0.0258961	0.146409	-43.2674
342	PFKFB2				0.0189766	0.771614	-0.204143
343	PGF				0.000713485	0.0199235	0.380077
344	PHACTR1	0.0050988	0.585035	0.310019
345	PICK1				0.00417011	0.0355887	0.176957
346	PIGF	0.0419461	0.221683	-0.0381227	0.0321791	0.0986812	-0.24125
347	PIK3CA				0.00687461	0.0434468	-0.425535	0.0142877	0.122267	-0.232641
348	PIP				0.00658458	0.0426407	0.236759
349	PLA2G2A				0.0175289	0.0694791	0.157634	0.0394457	0.961511	-0.139918
350	PLEKHH2							0.0324331	0.159871	-2.48036
351	PLIN1				0.0293024	0.0930562	0.16132	0.0422611	0.452238	-0.264149
352	PLIN2							0.0100797	0.961511	-0.165009
353	PLTP	0.0424568	0.309187	0.293319				0.012638	0.118362	-8.12079
354	PMP22							0.0114344	0.114555	-35.7862
355	POLR2D	0.045492	0.230117	-0.0316981	0.0397371	0.111814	-0.129873
356	POMC							0.00443775	0.081615	0.811993
357	PON2				0.0199044	0.0744289	-0.373611	0.00859666	0.103653	-20.5484
358	PON3				0.0203906	0.790832	0.195401	0.00629268	0.0926351	-1.77129
359	POSTN	0.000838937	0.0496613	-0.207037
360	PPARG	3.45e-05	0.00830748	0.188159				0.0295063	0.153005	-21.5329
361	PPARGC1A	0.0344749	0.745236	-0.336264				0.00208907	0.0627193	15.3952
362	PPY	0.00362104	0.10242	0.691911	0.0405935	0.113331	-0.362793
363	PRCP	0.0369211	0.29365	0.126477	0.0176282	0.069541	-0.245108	0.0115186	0.114573	-23.1912
364	PRDX2				0.00586343	0.0406607	0.22248	0.0380329	0.172378	9.18979
365	PRDX4				3.96027	0.0148111	-0.584999	0.00580159	0.089356	-12.9872
366	PRDX6				6.77e-09	3.61e-06	0.172594
367	PRKAA1	0.0434281	0.310942	-0.0594813	0.00183243	0.0260466	-0.227235	0.0243174	0.143054	-3.05243
368	PRKCE				0.00153814	0.0123643	-0.0876024	0.0278771	0.15026	1.2594
369	PRMT2	0.0310272	0.191285	-0.0330083				0.00673141	0.0952244	-3.89166
370	PROC	0.0389057	0.21362	0.0166395	0.00620022	0.0337091	0.0552078
371	PROM1				0.00100546	0.310421	0.36655	0.0449643	0.189428	0.527139
372	PSIP1				0.0179975	0.070303	-0.237889	0.0160481	0.961511	-0.110987
373	PSMD9				2.8e-05	0.0007034	0.0924245	0.0204623	0.137419	-1.01542
374	PTEN	0.0185621	0.22383	0.0952174	0.00230776	0.0285206	-0.223844
375	PTGDS	3.62e-06	0.0026253	-0.263169
376	PTGER1	0.00457863	0.573783	0.549672	0.000292144	0.0169149	0.281498	0.0292417	0.152558	-0.270989
377	PTGER4	0.0165171	0.212236	0.191334	0.0466273	0.123868	-0.134685
378	PTGES	0.00256792	0.087753	-0.159213	0.00138342	0.0238784	0.145168	0.00250217	0.0669702	-3.30542
379	PTGS2	3e-05	0.00782863	0.643962	0.0199861	0.0746336	-0.680742
380	PTH	0.0169541	0.144585	0.0426014
381	PTPN1							0.0443899	0.188204	-6.60349
382	PVT1				0.0151481	0.0642033	0.126116
383	RAF1				0.0129025	0.0589809	-0.300881
384	RARRES2							0.0277523	0.150123	-125.776
385	RBP1	0.00140246	0.0653822	0.225349	9.81e-07	7.87e-05	0.192515
386	RBP4				0.000175972	0.015191	-0.504103	0.0257548	0.146111	-24.314
387	RCAN1	0.00442778	0.113534	0.424629				1.88e-06	0.00107724	-3.0441
388	REG1A	0.00030321	0.0255726	-0.0319147	0.000125771	0.173643	0.786611
389	RGN							0.0097478	0.314896	-0.162675
390	RHO				0.0176898	0.0696117	0.152881
391	RHOA				0.00321473	0.0319011	-0.449628	0.0193791	0.135129	-16.8836
392	RHOD				0.000665168	0.019715	0.288131
393	ROCK1	0.0037193	0.10311	0.305453	0.0369203	0.107034	-0.160449	0.0429077	0.961511	-0.0504951
394	ROCK2	0.0078054	0.11312	101.6	0.00163355	0.0128618	-0.0800804
395	ROMO1				0.000192796	0.00277031	0.146874
396	RPS12	0.0299082	0.270148	0.218552				0.000459095	0.0309206	-193.78
397	RPS6	0.0405238	0.303198	0.175378
398	RPS6KA6	0.018936	0.225689	-0.22301	0.00220991	0.0161647	-0.11984
399	RREB1				0.000220543	0.00306861	-0.0777784
400	RTN1	0.0210157	0.198848	-2.38432	0.000888792	0.0210427	-0.852008	0.0121604	0.116951	-2.70183
401	S100A12	0.0161087	0.141432	0.171272
402	SAA1	0.0345927	0.286366	-0.265241				0.0357365	0.167478	-10.6612
403	SARDH	0.0144245	0.133358	0.0283799
404	SCARB1	0.0231029	0.244946	-0.101518	0.0302472	0.0949837	0.109718	0.0236462	0.142256	-34.5547
405	SELE	0.00335272	0.0984171	0.620386
406	SEMA3A	0.0124514	0.185076	-0.186346
407	SERPINB7	0.00170988	0.0514162	-0.0612619				0.0242585	0.143054	0.199761
408	SERPINF1	0.0234097	0.245674	0.123833
409	SERPINF2				0.00184435	0.0260658	0.174402
410	SETD7	0.0397727	0.215747	0.0270425
411	SFI1	0.027935	0.264059	-0.164304				0.000453051	0.141555	0.0678729
412	SGK1				0.0414544	0.892455	-0.156687
413	SGK2	0.046311	0.773081	-0.398893
414	SGK3	0.000509447	0.0393534	-0.104034	0.00647942	0.0348519	-0.0815933	0.0154869	0.125486	-0.920807
415	SHBG	0.0486452	0.308046	0.278812	0.021533	0.0777178	0.17182	0.00498168	0.0844786	-0.379025
416	SIRT1				0.0288231	0.0922212	-0.254149
417	SIRT6	0.0217489	0.162548	-0.0278073	0.00474829	0.0375289	0.178985
418	SLC12A3				0.0459741	0.122774	0.136769
419	SLC2A1	0.000745961	0.0468408	0.150092	0.0320926	0.0985301	0.115301
420	SLC2A2	0.0132488	0.128166	-0.0190142	0.00616849	0.0414085	-0.448088	0.0379709	0.438644	-0.0449141
421	SLC2A3	0.00265052	0.088764	0.43123	0.000148586	0.00231391	-0.21108
422	SLC2A4	0.0281399	0.182121	-0.111786				0.0322921	0.421399	-0.105805
423	SLC9A1				0.000753589	0.0201129	0.189077
424	SLMAP							0.00853403	0.103374	25.8691
425	SMAD1				0.0440505	0.119644	-0.161837
426	SMAD7	0.012829	0.188326	-0.17572				0.0356098	0.167324	-1.64806
427	SMG1	0.0381266	0.296769	0.0606913
428	SMPD1	0.00799339	0.101162	0.0600391
429	SOCS2	0.0414199	0.306396	0.127028	0.0057714	0.0404468	-0.314841	0.0300269	0.154267	-5.8634
430	SOCS3	0.000537633	0.0399518	0.590139	0.00755223	0.0452894	0.127479
431	SOD2	0.0131259	0.190172	0.322181				0.00166094	0.0563174	11.2457
432	SORBS2	0.0123829	0.184854	-0.10799				0.00484793	0.0833575	-1.93048
433	SOX9				0.0032381	0.50356	0.237314	0.0469854	0.463549	0.0735515
434	SPARC				0.0480033	0.911549	-0.223745	0.00248568	0.0669702	-128.403
435	SPON2	0.0483434	0.778027	0.200582
436	SPP1	0.000346616	0.495769	0.903472	0.0079392	0.64956	0.266148	0.00179761	0.0582274	-1.23131
437	SRC	0.00077651	0.0478118	-0.120346	0.00690872	0.0434831	0.183969	0.0207451	0.13749	-0.8452
438	SREBF1	0.0312283	0.191726	-0.0966782				0.00459144	0.0823446	-6.27028
439	SRGN	0.00704959	0.141652	0.351968				0.0397779	0.441141	-0.103424
440	STAT3	0.0227398	0.243092	0.0912839
441	STAT5A				0.000135015	0.0148111	0.281832	0.0211106	0.138046	-40.7736
442	STEAP4	0.00323962	0.0975363	0.287665				0.0167155	0.129128	-2.16628
443	STH							0.0185075	0.378001	0.101138
444	STK11				0.0211729	0.0769343	0.158891	0.0292702	0.152655	-0.89975
445	SUCNR1	0.00437919	0.113207	-0.230027				0.00579626	0.089356	-1.9738
446	SYVN1	0.030672	0.272163	0.0719789	0.00339378	0.0219522	-0.052397	0.0107395	0.111862	-1.78243
447	TACR1				0.0319316	0.0982185	0.100542	0.0181998	0.961511	-0.0407029
448	TCF7L2							0.00788497	0.100608	-2.38092
449	TF	0.00646627	0.601272	-0.782544				0.022073	0.139451	-41.7516
450	TFAM	0.00150223	0.0482701	-0.052649				0.0065564	0.279167	-0.106489
451	TGFB1	0.0287597	0.718905	0.278366	0.0202212	0.0751451	0.115149
452	TH				0.0333262	0.100756	0.10862
453	THBD				0.0286069	0.091943	-0.211133
454	THBS1							0.00131742	0.0507578	-17.6497
455	THBS2	0.0129082	0.151304	-29.246	0.00734872	0.0446363	0.249462	8.84e-06	0.00322303	-10.1867
456	TIMM44	0.00133434	0.0459228	-0.0750722	2.61e-05	0.000667633	0.084934
457	TIMP1	0.0195098	0.228428	0.215243				0.00112745	0.0473548	-43.763
458	TIMP2				0.00143239	0.0241908	0.264813	0.000865117	0.0425107	-51.1077
459	TIMP3							0.0139525	0.121254	-64.0308
460	TKT	0.0130605	0.152379	-44.1301	4.78e-09	3.52e-06	0.18142	0.0239492	0.142771	-107.222
461	TLR2	0.0468754	0.776041	0.314185				0.0377997	0.171828	-0.290881
462	TNF				0.0160537	0.0663092	0.144815
463	TNFAIP8	4.56e-07	0.000715155	0.173745				0.0256825	0.146111	-3.30923
464	TNFRSF1B				0.00198011	0.0268677	0.201669	0.00916273	0.106	-1.54858
465	TRAF6				1.96e-06	0.000122575	-0.0956496	0.0259792	0.146476	-0.435829
466	TRH	0.0103818	0.114717	0.0261068
467	TRIB3	0.0216421	0.689113	0.217916	6.44e-05	0.00125562	0.145024	0.0164237	0.128371	-1.54214
468	TRPC1				0.0254741	0.0858659	-0.268475	0.00459525	0.0823446	-4.02283
469	TRPV3				0.0483357	0.911549	0.0527183
470	TRPV4				0.00212793	0.027588	0.158998	0.00495072	0.256039	0.0927453
471	TSC1				0.00382562	0.0239023	-0.0579116
472	TSPO	0.000687087	0.0443899	0.183436	7.24e-10	1.63e-06	0.152736	0.0197762	0.135647	-35.769
473	TUBB3	0.000861392	0.0505504	0.294602	2.73e-05	0.000691566	0.0994109
474	TXN	0.00063692	0.0337145	0.06506	0.00469557	0.0275689	0.120668	0.00122817	0.049125	-32.8867
475	UHRF1				3.7e-05	0.000859854	0.103041
476	UNC13A				0.0166807	0.0675654	0.245402
477	UNC5B				0.00997047	0.0518786	0.145216
478	USF2				0.0284608	0.0916616	0.17872	0.000224041	0.0210519	-5.46048
479	UTRN	0.0368502	0.208183	-0.0675558				0.0235699	0.142069	-3.17866
480	VDAC1				0.00915586	0.0493987	-0.272181
481	VDR	0.0390556	0.213839	0.0817784
482	VEGFA	0.0121222	0.182757	0.147345				1.94e-05	0.00478158	2.98355
483	VEGFC							0.0147559	0.123484	-5.66318
484	VIP	0.00325763	0.0683983	-0.0611991	0.0404379	0.113111	-0.136658	0.0106774	0.111744	-1.08342
485	VWF							0.0144097	0.122656	-241.577
486	WFS1							0.0165423	0.128612	-30.3307
487	WT1							0.0150099	0.351768	-0.0376665
488	XBP1	0.00799802	0.150792	0.167591	0.000136621	0.0148111	-0.431414
489	XIAP				0.00272237	0.0187713	-0.0703014
490	XRCC1				0.0153043	0.0645814	0.187769	0.0166375	0.961511	-0.0479175
491	ZEB2							0.0316729	0.157888	-2.92188
492	ZNF236				1.67e-06	0.000110851	-0.0807888
493	ZNRF1	0.0116712	0.12025	0.0364079
