# Supplementary material for: Functional Interactomes of Genes Showing Association with Type-2 Diabetes and Its Intermediate Phenotypic Traits Point towards Adipo-Centric Mechanisms in Its Pathophysiology
Source: Biomolecules. 2020 Apr 13;10(4):601. doi: 10.3390/biom10040601 (PMC7226597; doi:10.3390/biom10040601)
Supplement: Supplementary file 1 [file biomolecules-10-00601-s001.zip › Supplementary Table S3.xlsx]

## Sheet: VEGAS Results
Supplementary Table 2 - Gene-level GWAS Results for HOMA-B, and HOMA-IR
S. No.	GeneSymbol	minP_HOMAB	minP_HOMAIR
1	CSMD1	2.298e-05	1e-06
2	SAP30L	0.0001231	1e-06
3	FNDC4		1e-06
4	IFT172		1e-06
5	IGF1		1e-06
6	SAP30L-AS1		1e-06
7	ANKS1A	5.767e-05	2e-06
8	GALNT10	0.0001231	2e-06
9	PLXNA2	0.0006148	2e-06
10	GCKR		3e-06
11	PRR5-ARHGAP8		3e-06
12	SPATA42		3e-06
13	LINC00208		4e-06
14	MSR1	0.0001008	5e-06
15	FAM13A		5e-06
16	LINC01187		5e-06
17	MIR7159		5e-06
18	HAND1	7.346e-05	6e-06
19	LINC01016		6e-06
20	C5orf58		7e-06
21	PTPDC1		7e-06
22	ZFP37		7e-06
23	LINC01080		8e-06
24	XKR7		8e-06
25	TTLL9	0.003446	9e-06
26	CDH4	0.0002306	1e-05
27	PDRG1	0.003446	1e-05
28	AKNAD1		1e-05
29	ZNF883		1.4e-05
30	STXBP3	0.0001865	1.6e-05
31	CPEB2-AS1		1.8e-05
32	PGM2	0.002306	1.9e-05
33	LINC01121		2.1e-05
34	HSD17B6		2.2e-05
35	C19orf10	0.002358	2.4e-05
36	GRB10	0.001798	2.4e-05
37	PRIM1	0.01002	2.5e-05
38	KNOP1		2.5e-05
39	TNFAIP8L1	0.002358	2.6e-05
40	C16orf62		2.9e-05
41	LOC100131094		2.9e-05
42	CD44	0.0002566	3e-05
43	NOL4L		3e-05
44	LOC100506314		3.2e-05
45	DPP9	0.002358	3.3e-05
46	LOC101927269		3.3e-05
47	AKR1C6P		3.5e-05
48	MYOM2	0.00692	3.6e-05
49	LCP2		3.6e-05
50	MIR7160		3.6e-05
51	HEBP1		3.8e-05
52	LINC00371		3.8e-05
53	TSC22D2		3.8e-05
54	GUCY1B2		4.1e-05
55	CCDC85A		4.2e-05
56	FAT4	0.0006789	4.4e-05
57	GPRC5D		4.4e-05
58	MIR614		4.4e-05
59	GPRC5A		4.6e-05
60	ASXL1	6.39e-06	4.7e-05
61	VTA1	0.006404	4.7e-05
62	SSBP3	0.002917	4.9e-05
63	GPR126		5.1e-05
64	LOC101929698		5.2e-05
65	FAM19A1		5.3e-05
66	WDR11-AS1		5.3e-05
67	SLC1A2	0.0002566	5.4e-05
68	PTEN	0.01361	5.7e-05
69	IQCK		5.8e-05
70	LINC00992		5.8e-05
71	BATF2	0.01482	5.9e-05
72	GPRC5B		6.2e-05
73	MIR5694		6.3e-05
74	LOC101928936		6.4e-05
75	LINC00690		6.5e-05
76	NICN1	0.04627	6.6e-05
77	DAZL	0.002104	6.7e-05
78	ARL2	0.01482	6.8e-05
79	RHOA	0.04627	6.9e-05
80	ARL2-SNX15		7e-05
81	PPA2	0.001437	7.4e-05
82	SAC3D1	0.01482	7.4e-05
83	SGCZ	0.0002019	7.4e-05
84	SNX15		7.5e-05
85	USP4	0.04889	7.6e-05
86	AMT	0.04627	7.7e-05
87	GPX1		7.8e-05
88	SNORD59B		7.9e-05
89	TCTA	0.04627	8e-05
90	LINC01119		8e-05
91	C21orf88		8.1e-05
92	MCFD2	0.001419	8.2e-05
93	TET2	9.421e-05	8.2e-05
94	NACA	0.01002	8.3e-05
95	TTC7A		8.3e-05
96	MIR6879		8.5e-05
97	C22orf34		8.6e-05
98	FNDC7		8.6e-05
99	ATP5B	0.006916	8.7e-05
100	METAP1	0.002627	8.7e-05
101	B3GALT5		8.8e-05
102	NAALADL1	0.005881	8.9e-05
103	PTGES3	0.01002	8.9e-05
104	OR1B1		9e-05
105	GPSM2	0.0001865	9.1e-05
106	CDCA5	0.005881	9.2e-05
107	ZFPL1	0.005881	9.5e-05
108	OR1Q1		9.5e-05
109	SNORD59A		9.5e-05
110	ARID1B	0.007737	9.6e-05
111	FGGY	0.002039	9.7e-05
112	STK33		9.7e-05
113	CCM2L	0.01282	9.9e-05
114	CYP19A1	0.000723	9.9e-05
115	DAG1	0.04627	9.9e-05
116	MYPN	1.64e-07	9.9e-05
117	LINC00378		0.0001
118	FAM71C	0.0008757	0.000101
119	ANKS1B	0.0008757	0.000104
120	BAZ2A	0.005737	0.000109
121	MIR4713		0.00011
122	OR1L1		0.000111
123	TMEM254-AS1		0.000117
124	CFL1P1		0.000119
125	PSD3	0.0007419	0.000122
126	HSPB11	0.0005104	0.000123
127	VPS51	0.002126	0.000128
128	ADH5	0.002627	0.00013
129	RHOD	0.004361	0.00013
130	BSN-AS2		0.00013
131	BSN	0.04717	0.000131
132	YIPF1	0.0005104	0.000131
133	TMEM262		0.000132
134	SNAP25-AS1		0.000133
135	STAM-AS1		0.000133
136	PLEKHG3	0.0009892	0.000134
137	SYT12	0.004361	0.000134
138	TGM2	0.002264	0.000135
139	TULP4	0.01663	0.000136
140	SNAP25	0.004141	0.000137
141	KIAA1755		0.000137
142	ZDHHC14		0.000139
143	KLLN		0.000141
144	FENDRR		0.000142
145	FTO		0.000142
146	PATE4		0.000146
147	GABRR1	0.0001117	0.000149
148	DIO1	0.0005104	0.00015
149	RNGTT	0.0006055	0.00015
150	MTHFR	0.002416	0.000151
151	MIR6860		0.000151
152	PM20D2		0.000151
153	SLC9A9		0.000151
154	SGMS1	0.01886	0.000152
155	STAM	0.0003059	0.000152
156	ANKRD33		0.000152
157	RIMBP2		0.000152
158	ERC2	0.005393	0.000153
159	PIWIL1	0.001304	0.000156
160	NRXN3	0.0005683	0.000157
161	BAZ2B_1		0.000158
162	ATAD1	0.01361	0.000159
163	PCNX		0.000159
164	C1orf167		0.00016
165	GSAP	0.009798	0.000164
166	ACVRL1	0.0001797	0.000165
167	RRAS2	0.004651	0.000165
168	NWD2		0.000165
169	DNAJC12	4.623e-05	0.000166
170	MAD2L2	0.03351	0.000168
171	ANKRD20A11P		0.000168
172	FERMT2	0.002038	0.000169
173	DOCK4	0.003991	0.00017
174	ACVR1B		0.00017
175	CARD11	0.007712	0.000173
176	HERC4		0.000173
177	SNAPC3	0.0255	0.000174
178	PRMT3	0.003347	0.000175
179	LOC100507053		0.000175
180	SIRT1	4.623e-05	0.000179
181	RHBDD1		0.000179
182	OR2AP1		0.000181
183	WWOX	0.0007815	0.000184
184	AGTRAP	0.002416	0.000186
185	MTHFD1L	0.03669	0.000191
186	PSIP1	0.01504	0.000191
187	MIR5588		0.000193
188	MAP2K5	0.0005678	0.000194
189	ADH4		0.000195
190	EHHADH-AS1		0.000195
191	SLC8A1-AS1		0.000196
192	DRAXIN		0.000197
193	PCNAP1		0.0002
194	IRS1	0.003941	0.000201
195	REEP3	0.01254	0.000203
196	KRT72	0.000414	0.000204
197	ITPR2	0.0002108	0.000205
198	MIR4801		0.000206
199	GRM3	0.000993	0.00021
200	EHHADH	0.004592	0.000213
201	KRT74	0.000414	0.000214
202	PUS7	0.008416	0.000214
203	CNTNAP5	0.009736	0.000215
204	KRT71		0.000215
205	ADAMTS18		0.000219
206	MGC34796		0.000219
207	C1orf21		0.000221
208	RFC3	0.00244	0.000224
209	CD53	0.0002862	0.000226
210	LINC00229		0.000227
211	CCDC8		0.000228
212	UMODL1		0.000228
213	SNCA	0.0152	0.000229
214	C21orf128		0.000232
215	MIR3925		0.000232
216	LINC00207		0.000237
217	KCNE3		0.000238
218	INADL	0.001104	0.000239
219	NAALADL2		0.00024
220	PLCG2	0.005992	0.000241
221	OR6C68		0.000245
222	CAPN7	0.01077	0.000246
223	SIRPG	0.0001751	0.000248
224	HIF3A		0.000248
225	LIPT2		0.000248
226	OR6C4		0.000248
227	SRSF3	0.01866	0.000252
228	COL6A4P1		0.000253
229	MIR5007		0.000255
230	FOXP2	0.01556	0.000259
231	TM2D1	0.001491	0.00026
232	SPON1	0.004651	0.000263
233	OR6C2		0.000263
234	PPP5C		0.000265
235	MSL3P1		0.000267
236	GRIA1	0.004448	0.000268
237	CDH17	0.001629	0.000269
238	TINAG	0.02277	0.000269
239	GEM	0.01786	0.00027
240	P2RY2	0.003388	0.00027
241	MROH2A		0.00028
242	ADIPOQ	0.0186	0.000284
243	HJURP		0.000289
244	AZIN1	4.5e-06	0.000294
245	GABRB3	0.0002868	0.000297
246	STK38	0.02327	0.000303
247	SHOX2		0.000303
248	ADIPOQ-AS1		0.000304
249	BACH1	0.002827	0.000306
250	EFCAB6	0.0008667	0.000308
251	LMBRD2		0.000309
252	RGS7	0.0002931	0.000313
253	OR6C70		0.000313
254	PANDAR		0.000316
255	SPAG9	0.00188	0.000317
256	LOC101929010		0.000317
257	RFC4	0.0186	0.000318
258	DYNC1I1	0.000115	0.000319
259	LRRC42		0.000319
260	BACH1-IT2		0.000321
261	ATRNL1	0.002745	0.000323
262	MBTD1	0.00188	0.000324
263	SLC25A13	0.000115	0.000327
264	MTFR1	0.01614	0.000331
265	MIR574		0.000334
266	ZMIZ1	0.001751	0.000335
267	RSRC1	0.00106	0.000336
268	SDK1	0.0146	0.000337
269	SLC8A1	0.0002238	0.000338
270	CDKN1A	0.01866	0.000341
271	TLR6	0.0003193	0.000347
272	NME1		0.000348
273	NME2	0.00188	0.000354
274	NME1-NME2		0.000356
275	KRT6A	0.03314	0.000357
276	LINC00314		0.000359
277	KRT5	0.008537	0.000361
278	CDH23_1		0.000365
279	LINC00189		0.000369
280	MIR548AS		0.000371
281	LOC101927700		0.000374
282	PDE7A		0.000374
283	HTATIP2	0.01304	0.000382
284	ZBTB6	0.00794	0.000387
285	XKR6		0.000392
286	ZBTB26		0.000392
287	OR51E2		0.000396
288	OR51D1		0.000404
289	FAM114A1		0.000409
290	RABGAP1	0.007416	0.000411
291	SNORD90		0.000412
292	NEK7	0.01074	0.000416
293	ARMC1		0.000418
294	OR51E1		0.000418
295	RC3H2		0.000424
296	FMO6P	0.01491	0.000428
297	MIR1295B		0.000434
298	MIR1295A		0.000453
299	FMO3		0.000469
300	ABCB11	7.67e-29
301	SPC25	7.67e-29
302	NOSTRIN	3.58e-26
303	MTNR1B	8.6e-23
304	CAMK2B	4.84e-09
305	GCK	4.84e-09
306	YKT6	4.84e-09
307	TCF7L2	1.17e-07
308	CRY2	1.03e-06
309	MAPK8IP1	1.03e-06
310	PEX16	1.03e-06
311	PHF21A	1.03e-06
312	GLIS3	1.67e-06
313	HFM1	3.13e-06
314	GRID1	8.81e-06
315	THADA	9.8e-06
316	SLCO5A1	1.113e-05
317	RAD51B	1.127e-05
318	ZFP36L1	1.127e-05
319	FADS1	1.315e-05
320	FEN1	1.315e-05
321	RAB3IL1	1.315e-05
322	NCOA4	1.323e-05
323	PARGP1	1.323e-05
324	TIMM23	1.323e-05
325	CYR61	1.551e-05
326	FRA10AC1	2.038e-05
327	RBP4	2.038e-05
328	PYGL	2.083e-05
329	TRIM9	2.083e-05
330	FGF14	2.113e-05
331	RORA	2.253e-05
332	ATOH7	2.261e-05
333	ADCY5	2.384e-05
334	CDC7	2.518e-05
335	EIF3H	2.666e-05
336	RAD21	2.666e-05
337	UTP23	2.666e-05
338	HTR2A	2.676e-05
339	RFX3	2.677e-05
340	GABRR2	2.918e-05
341	RRAGD	2.918e-05
342	UBE2J1	2.918e-05
343	EFTUD1	2.968e-05
344	MEX3B	2.968e-05
345	TLK1	3.082e-05
346	FOXA2	3.317e-05
347	PROX1	3.429e-05
348	COMMD7	3.677e-05
349	TLR3	3.926e-05
350	ARAP1	4.163e-05
351	FCHSD2	4.163e-05
352	ITPKB	4.332e-05
353	EPHB3	4.459e-05
354	GSR	4.606e-05
355	UBXN8	4.606e-05
356	DAGLA	4.644e-05
357	CDH23	4.719e-05
358	APOC1	4.868e-05
359	CLASRP	4.868e-05
360	RELB	4.868e-05
361	ATP6V1C1	4.997e-05
362	KCNQ1	5.138e-05
363	KPNA5	5.161e-05
364	INSR	5.183e-05
365	HRH1	5.19e-05
366	BMP8B	5.213e-05
367	HPCAL4	5.213e-05
368	OXCT2	5.213e-05
369	PPIE	5.213e-05
370	DGKB	5.257e-05
371	MYL7	5.427e-05
372	ADAT1	5.512e-05
373	KARS	5.512e-05
374	TERF2IP	5.512e-05
375	DEFB1	5.659e-05
376	SLC25A21	5.963e-05
377	GPR37	6.063e-05
378	POT1	6.063e-05
379	DLG2	6.268e-05
380	CDKAL1	6.274e-05
381	PDZD2	6.768e-05
382	UBE3C	7.262e-05
383	ADAMTS4	7.717e-05
384	APOA2	7.717e-05
385	B4GALT3	7.717e-05
386	DEDD	7.717e-05
387	FCER1G	7.717e-05
388	KLHDC9	7.717e-05
389	NDUFS2	7.717e-05
390	NIT1	7.717e-05
391	NR1I3	7.717e-05
392	PFDN2	7.717e-05
393	PPOX	7.717e-05
394	UFC1	7.717e-05
395	USP21	7.717e-05
396	CHORDC1	7.755e-05
397	NEUROD1	8.035e-05
398	DDB2	8.063e-05
399	MYBPC3	8.063e-05
400	SPI1	8.063e-05
401	DNAJB6	8.243e-05
402	BEST1	8.432e-05
403	PSMC3	8.64e-05
404	MICU2	8.983e-05
405	OBFC1	8.997e-05
406	SLK	8.997e-05
407	LIF	9.263e-05
408	OSM	9.263e-05
409	SF3A1	9.263e-05
410	TBC1D10A	9.263e-05
411	WDR11	9.838e-05
412	CUTA	9.935e-05
413	PHF1	9.935e-05
414	SYNGAP1	9.935e-05
415	ZBTB9	9.935e-05
416	OTX2	0.0001054
417	SYT9	0.0001073
418	B3GALT4	0.0001091
419	DAXX	0.0001091
420	PFDN6	0.0001091
421	RGL2	0.0001091
422	RING1	0.0001091
423	RPS18	0.0001091
424	RXRB	0.0001091
425	SLC39A7	0.0001091
426	TAPBP	0.0001091
427	VPS52	0.0001091
428	WDR46	0.0001091
429	ZBTB22	0.0001091
430	C4orf17	0.00011
431	MTTP	0.00011
432	TRMT10A	0.00011
433	GABARAPL2	0.0001146
434	ANKRD6	0.0001148
435	CTNND2	0.000115
436	ANXA2	0.0001152
437	KIFC1	0.0001153
438	FAM188B	0.0001154
439	TKTL2	0.0001178
440	TMA16	0.0001178
441	P2RX2	0.0001223
442	POLE	0.0001223
443	PKP2	0.0001251
444	KLF6	0.0001278
445	EXTL3	0.0001283
446	IPCEF1	0.0001284
447	ZNF83	0.0001303
448	FLRT1	0.0001343
449	OTUB1	0.0001343
450	FTH1	0.0001357
451	GSTO1	0.0001397
452	GRIA4	0.0001411
453	ITGA6	0.0001426
454	EIF3J	0.0001438
455	CSMD2	0.0001454
456	CTAGE5	0.0001455
457	ADAMTSL3	0.0001468
458	CENPN	0.0001471
459	GLRX5	0.0001482
460	HSPB8	0.000149
461	APPL2	0.0001522
462	XCR1	0.000154
463	CRYBA1	0.0001547
464	NUFIP2	0.0001547
465	ZNHIT6	0.0001598
466	NDC80	0.000165
467	SKAP2	0.0001653
468	GAS2	0.0001661
469	EPAS1	0.0001666
470	CDA	0.0001671
471	MUL1	0.0001671
472	FEM1B	0.0001684
473	MCF2L	0.0001761
474	KIF17	0.0001816
475	PINK1	0.0001816
476	GJA3	0.0001862
477	GJB2	0.0001862
478	GJB6	0.0001862
479	ZMYM2	0.0001862
480	FOXA1	0.0001897
481	ZNF217	0.0001906
482	SASH1	0.0001921
483	DAB2IP	0.0001941
484	CASP6	0.0001948
485	CCDC109B	0.0001948
486	CFI	0.0001948
487	CCR1	0.0001958
488	CCR3	0.0001958
489	CCDC112	0.0001984
490	MTMR9	0.0001993
491	TDH	0.0001993
492	HNF4G	0.0002012
493	MCC	0.0002088
494	SSFA2	0.0002119
495	PCDH17	0.0002187
496	AP2A2	0.0002194
497	CD151	0.0002194
498	CHID1	0.0002194
499	PIDD	0.0002194
500	PNPLA2	0.0002194
501	POLR2L	0.0002194
502	RPLP2	0.0002194
503	TSPAN4	0.0002194
504	SH3PXD2A	0.0002274
505	MMP26	0.000229
506	ZUFSP	0.0002303
507	PDYN	0.0002328
508	SIRPA	0.0002328
509	HYLS1	0.0002332
510	PUS3	0.0002332
511	DCT	0.0002354
512	ABL1	0.0002356
513	EXOSC2	0.0002356
514	FUBP3	0.0002356
515	PRDM12	0.0002356
516	APOE	0.0002389
517	CEBPG	0.0002392
518	PEPD	0.0002392
519	FBXO33	0.0002408
520	PTPRD	0.0002417
521	CDH13	0.0002449
522	PCLO	0.0002462
523	C6	0.0002471
524	ITGB2	0.0002474
525	NCAM1	0.0002518
526	PSMD14	0.0002523
527	TBR1	0.0002523
528	CSTF2T	0.000253
529	PRKG1	0.000253
530	CAMTA1	0.0002534
531	PER3	0.0002534
532	UTS2	0.0002534
533	VAMP3	0.0002534
534	ATXN1	0.0002536
535	ATP2B2	0.0002554
536	GRAMD3	0.0002582
537	CCSER1	0.0002592
538	CEND1	0.0002609
539	SLC25A22	0.0002609
540	VAV2	0.0002616
541	UBA2	0.0002618
542	WTIP	0.0002618
543	PCDHB5	0.0002682
544	GALNT1	0.0002688
545	INO80C	0.0002688
546	KCNJ15	0.0002728
547	IGF2R	0.0002786
548	SLC22A1	0.0002786
549	ROBO2	0.0002798
550	PHACTR2	0.0002854
551	MYRIP	0.0002859
552	CALM3	0.0002875
553	PNMAL1	0.0002875
554	DCAF6	0.0002891
555	MPC2	0.0002891
556	PEX3	0.00029
557	DLX1	0.0002939
558	DLX2	0.0002939
559	METAP1D	0.0002939
560	ESRP1	0.0002975
561	CRISPLD2	0.0002978
562	KIAA0513	0.0002978
563	ZDHHC7	0.0002978
564	ANKRD28	0.0003007
565	GALNT15	0.0003007
566	NPAS3	0.0003013
567	CHEK1	0.0003076
568	STT3A	0.0003076
569	GDAP1	0.00032
570	MAML2	0.0003262
571	MEOX2	0.0003293
572	EIF5A2	0.0003294
573	ATF1	0.0003323
574	DIP2B	0.0003323
575	F11R	0.0003363
576	PVRL4	0.0003363
577	TSTD1	0.0003363
578	USF1	0.0003363
579	ESRRG	0.0003371
580	NUDT4	0.0003398
581	UBE2N	0.0003398
582	RGMA	0.0003501
583	C9orf85	0.0003525
584	FGD3	0.0003572
585	SCUBE3	0.0003595
586	ZNF76	0.0003595
587	CCT5	0.0003597
588	CMBL	0.0003597
589	CAPZA2	0.0003615
590	ST7	0.0003615
591	PRDM2	0.0003646
592	SLC40A1	0.0003691
593	HHAT	0.0003721
594	CTNND1	0.0003729
595	BPI	0.0003767
596	DOK6	0.0003785
597	CTNNA2	0.0003793
598	MDN1	0.0003843
599	FKBP15	0.0003875
600	SLC31A2	0.0003875
601	RELN	0.0003908
602	CCR9	0.0003914
603	CXCR6	0.0003914
604	ITGA8	0.0003968
605	EGF	0.0004001
606	GAR1	0.0004001
607	RRH	0.0004001
608	MADCAM1	0.0004064
609	SHC2	0.0004064
610	TPGS1	0.0004064
611	ARL4C	0.0004097
612	GALNT14	0.0004103
613	ANGPT1	0.0004107
614	KRT1	0.000414
615	KRT2	0.000414
616	KRT77	0.000414
617	SLC16A9	0.0004149
618	LHX2	0.0004169
619	OTP	0.0004174
620	TBCA	0.0004174
621	TNFRSF9	0.0004202
622	CACNA1C	0.0004275
623	GEMIN7	0.0004288
624	RAPSN	0.0004304
625	PCSK2	0.0004332
626	BOP1	0.0004449
627	DGAT1	0.0004449
628	FBXL6	0.0004449
629	HSF1	0.0004449
630	SCRT1	0.0004449
631	AGPAT6	0.0004459
632	ANK1	0.0004459
633	PTPRM	0.0004477
634	CCDC41	0.0004482
635	PLXNC1	0.0004482
636	MTMR3	0.0004483
637	NPY	0.0004486
638	CTNNA3	0.0004519
639	SUCO	0.0004522
640	BAK1	0.0004582
641	GGNBP1	0.0004582
642	ANLN	0.0004604
643	AOAH	0.0004604
644	COL17A1	0.0004612
645	CPSF6	0.0004695
646	ACTN1	0.0004729
647	FANCC	0.0004753
648	CNTN6	0.0004757
649	MRPL14	0.0004817
650	ZNF91	0.0004883
651	THSD7B	0.0004917
652	NOL11	0.0004919
653	PITPNC1	0.0004919
654	GREM1	0.000493
655	SCG5	0.000493
656	TMEM135	0.0004933
657	ANK2	0.0005017
658	DYRK1A	0.0005059
659	KCNJ6	0.0005059
660	KDM4B	0.0005061
661	UHRF1	0.0005061
662	FAF1	0.0005069
663	PDCD4	0.0005082
664	SHOC2	0.0005082
665	GRID2	0.0005213
666	TMEM132B	0.0005218
667	CHAT	0.0005232
668	EIF2A	0.000524
669	SELT	0.000524
670	NPHS2	0.0005289
671	CYP1B1	0.0005394
672	UBE2E1	0.0005406
673	PTPRS	0.0005441
674	PRKCH	0.0005459
675	DCLK1	0.0005473
676	GDF3	0.0005495
677	SOAT1	0.0005497
678	CCR7	0.0005537
679	SMARCE1	0.0005537
680	ITPKC	0.0005564
681	LTBP4	0.0005564
682	NUMBL	0.0005564
683	SNRPA	0.0005564
684	DGCR2	0.0005583
685	MAX	0.0005588
686	RAB15	0.0005588
687	ASCC2	0.0005618
688	NF2	0.0005618
689	UQCR10	0.0005618
690	HLA-B	0.0005645
691	SKOR1	0.0005678
692	SSPN	0.0005694
693	DTL	0.0005764
694	FAM84B	0.0005809
695	ETFB	0.0005842
696	IGLON5	0.0005842
697	LIM2	0.0005842
698	SIGLEC10	0.0005842
699	ANKRD2	0.000585
700	C10orf62	0.000585
701	MORN4	0.000585
702	UBTD1	0.000585
703	SCAMP1	0.0005897
704	ARHGEF15	0.0005907
705	AURKB	0.0005907
706	PFAS	0.0005907
707	RANGRF	0.0005907
708	KIAA0087	0.0005918
709	C11orf58	0.0005931
710	SYNM	0.0005961
711	FBXW7	0.0005974
712	INPP5D	0.0005987
713	ACAT2	0.0006046
714	MRPL18	0.0006046
715	SOD2	0.0006046
716	TCP1	0.0006046
717	WTAP	0.0006046
718	CDH12	0.0006047
719	PDE2A	0.0006063
720	TSHB	0.0006147
721	C1orf94	0.0006203
722	INCA1	0.0006229
723	KIF1C	0.0006229
724	SLC52A1	0.0006229
725	USP6	0.0006229
726	ZNF232	0.0006229
727	PPP2R3A	0.0006237
728	PCDH15	0.0006294
729	PCDHA1	0.0006302
730	PCDHA2	0.0006302
731	PCDHA4	0.0006302
732	PCDHA5	0.0006302
733	PCDHA7	0.0006302
734	PCDHA8	0.0006302
735	PCDHA9	0.0006302
736	ELAVL4	0.0006321
737	ITGA1	0.0006336
738	ITGA2	0.0006336
739	NEUROD6	0.0006345
740	LPA	0.0006381
741	ORMDL1	0.0006418
742	OSGEPL1	0.0006418
743	PMS1	0.0006418
744	KCNIP4	0.0006441
745	HLA-C	0.000653
746	DNAJC19	0.0006601
747	FXR1	0.0006601
748	HECW1	0.0006618
749	SCO1	0.0006658
750	FRAS1	0.0006666
751	KCTD1	0.0006685
752	ITPR1	0.0006691
753	PPP1R37	0.000672
754	LRRC1	0.0006732
755	SMAP1	0.0006734
756	SAMD3	0.0006774
757	DUS2	0.000681
758	NFATC3	0.000681
759	SLC12A4	0.000681
760	BFSP1	0.0006897
761	DSTN	0.0006897
762	CDK6	0.0006906
763	RTCB	0.0006908
764	PPP3CA	0.0007133
765	BMF	0.0007186
766	EIF2AK4	0.0007186
767	SRP14	0.0007186
768	DDT	0.000719
769	GSTT2B	0.000719
770	SNRPB2	0.0007198
771	RPL26	0.0007208
772	EPX	0.0007215
773	MKS1	0.0007215
774	MPO	0.0007215
775	GJA5	0.0007311
776	ABCC4	0.0007333
777	CWC25	0.000736
778	LASP1	0.000736
779	PIP4K2B	0.000736
780	PSMB3	0.000736
781	RPL23	0.000736
782	LRIF1	0.0007385
783	NXPH1	0.0007401
784	GABRA6	0.0007428
785	HIVEP1	0.0007443
786	ERG	0.0007451
787	RWDD4	0.0007451
788	TRAPPC11	0.0007451
789	AKAP11	0.0007452
790	DGKH	0.0007452
791	SFRP5	0.0007452
792	GABRA4	0.0007456
793	GABRB1	0.0007456
794	CAMK1D	0.0007459
795	AURKA	0.0007492
796	CSTF1	0.0007492
797	RTFDC1	0.0007492
798	PANK1	0.000755
799	RPTOR	0.0007555
800	HLA-DMA	0.0007637
801	PSMB8	0.0007637
802	TAP1	0.0007637
803	TAP2	0.0007637
804	TAPSAR1	0.0007637
805	CCL18	0.0007648
806	MUC16	0.000767
807	FAM107B	0.0007701
808	FRMD4A	0.0007701
809	BCL7A	0.0007743
810	PSMD9	0.0007743
811	ELL2	0.0007756
812	GLRX	0.0007756
813	CAPZA3	0.0007827
814	SLC4A4	0.0007871
815	PDE6A	0.0007874
816	PPARGC1B	0.0007874
817	FGFR1	0.0007912
818	PDZRN4	0.0007945
819	HERC5	0.0007964
820	HERC6	0.0007964
821	RP1	0.0008007
822	ALDH1L1	0.0008044
823	SLC41A3	0.0008044
824	DSP	0.0008045
825	SNRNP48	0.0008045
826	KCNQ3	0.00081
827	SORCS1	0.0008103
828	ADHFE1	0.0008126
829	RRS1	0.0008126
830	BLK	0.0008151
831	FCHO2	0.0008163
832	TNPO1	0.0008163
833	AIP	0.0008181
834	CABP2	0.0008181
835	CABP4	0.0008181
836	CARNS1	0.0008181
837	CDK2AP2	0.0008181
838	CORO1B	0.0008181
839	PITPNM1	0.0008181
840	PPP1CA	0.0008181
841	PTPRCAP	0.0008181
842	RPS6KB2	0.0008181
843	TMEM134	0.0008181
844	HS2ST1	0.0008183
845	STK24	0.0008228
846	RUNX3	0.0008256
847	NTRK3	0.0008274
848	NTM	0.0008294
849	OSMR	0.0008339
850	RICTOR	0.0008339
851	FBP1	0.0008377
852	KIDINS220	0.0008389
853	MBOAT2	0.0008389
854	CNTNAP2	0.0008423
855	CDH10	0.0008428
856	ALK	0.0008491
857	NEURL1B	0.0008495
858	UPP2	0.0008546
859	ALDH3B1	0.0008572
860	CHKA	0.0008572
861	NDUFS8	0.0008572
862	ACOT13	0.000869
863	C6orf62	0.000869
864	FAM65B	0.000869
865	GMNN	0.000869
866	FBXO8	0.0008777
867	CRHR2	0.0008784
868	PRPF38B	0.0008814
869	FAM50B	0.0008825
870	THEG	0.0008831
871	HNF1A	0.0008842
872	OASL	0.0008842
873	FNBP1	0.0008847
874	ACTBL2	0.0008857
875	OPTC	0.0009015
876	PRELP	0.0009015
877	SYNDIG1	0.0009018
878	C17orf59	0.0009037
879	PER1	0.0009037
880	KIAA1199	0.0009042
881	APP	0.0009057
882	PAX8	0.0009122
883	SIGLEC5	0.0009133
884	SIGLEC6	0.0009133
885	CUBN	0.0009142
886	PIAS1	0.0009146
887	CD1A	0.0009195
888	CD1C	0.0009195
889	CD1D	0.0009195
890	USP20	0.0009208
891	VPS8	0.0009225
892	MPPED2	0.0009351
893	ANPEP	0.000951
894	AP3S2	0.000951
895	JMY	0.0009527
896	STK35	0.0009555
897	SMARCA2	0.0009605
898	VTI1A	0.0009631
899	RAP2A	0.0009655
900	PAK1IP1	0.0009726
901	CYP2C19	0.0009742
902	CAPZA1	0.0009746
903	WNT2B	0.0009746
904	SOGA2	0.0009748
905	POR	0.0009817
906	STYXL1	0.0009817
907	TMEM120A	0.0009817
908	TUBA8	0.0009829
909	USP18	0.0009829
910	SPTB	0.0009892
911	CNTN2	0.0009909
912	DSTYK	0.0009909
913	RBBP5	0.0009909
914	ZFPM2	0.0009933
915	SRGAP3	0.0009966
916	MOV10	0.0009996
917	PPM1J	0.0009996
918	RHOC	0.0009996
919	JAM3	0.001002
920	NCAPD3	0.001002
921	VPS26B	0.001002
922	CCKBR	0.001003
923	CNGA4	0.001003
924	FAM160A2	0.001003
925	NRP2	0.001008
926	DCAF13	0.001018
927	RIMS2	0.001018
928	ZBTB16	0.00102
929	BCAS3	0.001028
930	PRKCE	0.001034
931	HMGCLL1	0.001036
932	FHIT	0.001038
933	CLDN11	0.001041
934	SLC7A14	0.001041
935	KIF2B	0.001044
936	KIF20B	0.001052
937	FAM101A	0.001054
938	NCOR2	0.001054
939	N4BP3	0.001056
940	NHP2	0.001056
941	RMND5B	0.001056
942	RAB4B	0.001057
943	RAB4B-EGLN2	0.001057
944	CDKN1C	0.00106
945	TNPO3	0.00106
946	TSPAN33	0.00106
947	PTCH1	0.001068
948	ASAP1	0.001069
949	GABRR3	0.001073
950	IGF2BP2	0.001077
951	RRBP1	0.001077
952	TRA2B	0.001077
953	CLDN12	0.001078
954	GTPBP10	0.001078
955	MGST1	0.001078
956	PLCB1	0.00108
957	SALL4	0.001089
958	SGCG	0.00109
959	NDC1	0.001092
960	MAGI2	0.001097
961	PDIA5	0.001097
962	SEC22A	0.001097
963	FOXC1	0.001098
964	GMDS	0.001098
965	CRIPT	0.001102
966	PDE9A	0.001102
967	PIGF	0.001102
968	RHOQ	0.001102
969	AATF	0.001105
970	LHX1	0.001105
971	CCNT2	0.001106
972	MAP3K19	0.001106
973	RAB3GAP1	0.001106
974	KALRN	0.001107
975	CUZD1	0.001113
976	ITGB8	0.001123
977	IRF2BP2	0.001124
978	NOS1AP	0.001125
979	PLCL2	0.001127
980	CHRAC1	0.001129
981	TRAPPC9	0.001129
982	DCAF5	0.001137
983	EXD2	0.001137
984	NIPA2	0.001139
985	FYN	0.00114
986	AASDHPPT	0.00115
987	KBTBD3	0.00115
988	DCP1A	0.001151
989	FGF9	0.001151
990	MRC1	0.001163
991	MRC1L1	0.001163
992	C1QTNF1	0.001164
993	CANT1	0.001164
994	LGALS3BP	0.001164
995	TIMP2	0.001164
996	NDRG1	0.001165
997	WISP1	0.001165
998	ARRDC2	0.001176
999	IL12RB1	0.001176
1000	MAST3	0.001176
1001	PIK3R2	0.001176
1002	SH3RF3	0.001177
1003	CACNB2	0.001178
1004	TLR1	0.001185
1005	GAB1	0.001187
1006	SMARCA5	0.001187
1007	NEDD9	0.001189
1008	RCOR3	0.001191
1009	PTPLA	0.001192
1010	TBC1D22B	0.001203
1011	KCNC2	0.001207
1012	MEIS1	0.00121
1013	LARGE	0.001212
1014	SLCO1C1	0.001214
1015	ARMC6	0.001216
1016	COPE	0.001216
1017	DDX49	0.001216
1018	HOMER3	0.001216
1019	SUGP2	0.001216
1020	SIM1	0.001225
1021	DPYSL5	0.001226
1022	MAPRE3	0.001226
1023	TMEM214	0.001226
1024	CACNG5	0.001227
1025	JUND	0.001228
1026	KIAA1683	0.001228
1027	LSM4	0.001228
1028	RAB3A	0.001228
1029	SLIT3	0.001228
1030	BTAF1	0.001231
1031	TNKS2	0.001231
1032	DSG2	0.001233
1033	DSG3	0.001233
1034	POMP	0.001233
1035	RPL22L1	0.001238
1036	GJA8	0.001245
1037	TOM1L1	0.001246
1038	GATM	0.001247
1039	SLC30A4	0.001247
1040	THSD7A	0.001249
1041	ARHGEF39	0.00126
1042	CA9	0.00126
1043	CCDC107	0.00126
1044	CD72	0.00126
1045	CREB3	0.00126
1046	GBA2	0.00126
1047	SIT1	0.00126
1048	TLN1	0.00126
1049	TPM2	0.00126
1050	RAB21	0.001261
1051	TBC1D15	0.001261
1052	HS3ST3A1	0.001263
1053	NRG2	0.001263
1054	CHRNA7	0.001264
1055	HNF1B	0.001267
1056	DAB1	0.001269
1057	OMA1	0.001269
1058	RAE1	0.001272
1059	SPO11	0.001272
1060	MED27	0.001276
1061	NAMPT	0.001276
1062	FASTKD2	0.001289
1063	SMOX	0.001292
1064	ZNF706	0.001294
1065	AGBL3	0.001301
1066	CALD1	0.001301
1067	DUSP3	0.001305
1068	EDEM2	0.001305
1069	FAM83C	0.001305
1070	GDF5	0.001305
1071	MMP24	0.001305
1072	MMP24-AS1	0.001305
1073	MPP3	0.001305
1074	UQCC1	0.001305
1075	TAB2	0.001307
1076	ATP5SL	0.001313
1077	B9D2	0.001313
1078	EXOSC5	0.001313
1079	TGFB1	0.001313
1080	TMEM91	0.001313
1081	EPB41L3	0.001316
1082	DPYSL2	0.001325
1083	GNAL	0.001327
1084	BCL2L1	0.001328
1085	DUSP15	0.001328
1086	FOXS1	0.001328
1087	MYLK2	0.001328
1088	TPX2	0.001328
1089	HABP4	0.001334
1090	TEK	0.001334
1091	SPATA13	0.001342
1092	COX11	0.001343
1093	STXBP4	0.001343
1094	PACSIN2	0.001352
1095	NR3C1	0.001355
1096	TMCC2	0.001362
1097	SH3GL3	0.001363
1098	PAPPA	0.001364
1099	PPP2R5A	0.001373
1100	PRKAG2	0.001376
1101	HHIP	0.001378
1102	MAU2	0.001378
1103	NCAN	0.001378
1104	SUGP1	0.001378
1105	DDX56	0.001379
1106	NUDCD3	0.001379
1107	OGDH	0.001379
1108	TMED4	0.001379
1109	ARHGAP44	0.001383
1110	CCNB1IP1	0.001384
1111	PARP2	0.001384
1112	TTC5	0.001384
1113	LPHN2	0.001387
1114	CLU	0.001389
1115	EPHX2	0.001389
1116	PTP4A3	0.00139
1117	COL11A2	0.0014
1118	HLA-DPA1	0.0014
1119	WWTR1	0.001406
1120	TARSL2	0.001411
1121	GNAS	0.001424
1122	SLC16A12	0.001431
1123	CCDC53	0.001434
1124	NUP37	0.001434
1125	U2SURP	0.001435
1126	ASCC3	0.001437
1127	CDC14B	0.001445
1128	RIT2	0.001445
1129	CAST	0.001447
1130	CIDEB	0.001447
1131	DHRS1	0.001447
1132	LTB4R	0.001447
1133	NFATC4	0.001447
1134	NOP9	0.001447
1135	RABGGTA	0.001447
1136	RIPK3	0.001447
1137	TGM1	0.001447
1138	TINF2	0.001447
1139	ACKR4	0.001449
1140	ARID2	0.001449
1141	DNAJC13	0.001449
1142	ATP10D	0.001457
1143	CALM2	0.001457
1144	BCL2	0.001467
1145	KDSR	0.001467
1146	VPS4B	0.001467
1147	NCKAP5	0.001475
1148	SRSF6	0.001475
1149	AQP4	0.001478
1150	MED9	0.001494
1151	PEMT	0.001494
1152	RASD1	0.001494
1153	SLIT2	0.001495
1154	TNFRSF1B	0.0015
1155	VPS13D	0.0015
1156	CELF1	0.001505
1157	BRD8	0.001507
1158	CDC23	0.001507
1159	CDC25C	0.001507
1160	GFRA3	0.001507
1161	KIF20A	0.001507
1162	FMN2	0.001508
1163	SYT14	0.00151
1164	ZNF337	0.001511
1165	DUSP6	0.001514
1166	CA6	0.001516
1167	CSK	0.001517
1168	CYP1A1	0.001517
1169	CYP1A2	0.001517
1170	SCAMP2	0.001517
1171	ULK3	0.001517
1172	EVC2	0.001519
1173	MSI2	0.001524
1174	SEC11A	0.001525
1175	ARHGAP19	0.001529
1176	FRAT1	0.001529
1177	SLIT1	0.001529
1178	POLD2	0.00153
1179	MEGF11	0.001537
1180	LPP	0.001542
1181	RDX	0.001542
1182	NUAK2	0.001546
1183	EMC2	0.001551
1184	KCNIP1	0.001553
1185	MAP1B	0.001553
1186	NOC3L	0.001558
1187	B3GNT1	0.001559
1188	BRMS1	0.001559
1189	KLC2	0.001559
1190	RAB1B	0.001559
1191	RIN1	0.001559
1192	YIF1A	0.001559
1193	CHRNA2	0.00156
1194	PTK2B	0.00156
1195	PMCH	0.001561
1196	AIF1L	0.001565
1197	LAMC3	0.001565
1198	NUP214	0.001565
1199	RUNX2	0.001573
1200	ATP8A1	0.001574
1201	KLF5	0.001577
1202	ABCC1	0.001579
1203	NCALD	0.001582
1204	HYOU1	0.001583
1205	RPS25	0.001583
1206	TRAPPC4	0.001583
1207	UPK2	0.001583
1208	VPS11	0.001583
1209	ELMO1	0.00159
1210	RUNX1	0.0016
1211	CYP17A1	0.001603
1212	SOCS1	0.001604
1213	NTF3	0.001608
1214	RAPGEF1	0.00161
1215	TGIF1	0.00161
1216	DYRK1B	0.001615
1217	FBL	0.001615
1218	APPL1	0.001617
1219	HESX1	0.001617
1220	IL17RD	0.001617
1221	PLCB4	0.001623
1222	AP2B1	0.001624
1223	PEX12	0.001624
1224	LOXHD1	0.001628
1225	BAALC	0.001632
1226	DDX10	0.001632
1227	EXPH5	0.001632
1228	ABCG1	0.001633
1229	RBMXL2	0.001633
1230	LHCGR	0.001657
1231	STON1-GTF2A1L	0.001657
1232	GABRB2	0.001658
1233	GOT1	0.001659
1234	NAV2	0.001668
1235	PRPF40A	0.001672
1236	SIAH2	0.001675
1237	SOX5	0.001689
1238	PON1	0.00169
1239	PON2	0.00169
1240	PPP1R9A	0.00169
1241	ARHGEF7	0.001692
1242	CTSV	0.001696
1243	RPH3A	0.00171
1244	CYP2C9	0.001714
1245	OLFM3	0.001719
1246	DNMT3A	0.001726
1247	TGFB2	0.001734
1248	MYO3B	0.001738
1249	MON2	0.001739
1250	ZNF521	0.001742
1251	TRPM6	0.00175
1252	CYB5A	0.001753
1253	FOXK1	0.001754
1254	RADIL	0.001754
1255	CHN2	0.001756
1256	NR5A2	0.001761
1257	AKAP7	0.001763
1258	SRD5A3	0.001763
1259	TMEM165	0.001763
1260	NR1D2	0.001767
1261	SCTR	0.001768
1262	AHCYL1	0.001786
1263	CSF1	0.001786
1264	STRIP1	0.001786
1265	HIP1	0.001789
1266	BRF2	0.001797
1267	GPR124	0.001797
1268	PROSC	0.001797
1269	RAB11FIP1	0.001797
1270	DTNBP1	0.001804
1271	JARID2	0.001804
1272	KL	0.001824
1273	KIAA1217	0.001832
1274	SLC16A1	0.001832
1275	CDK14	0.001837
1276	FAM154A	0.001844
1277	IGFBP7	0.001844
1278	KIF3B	0.001845
1279	PLAGL2	0.001845
1280	POFUT1	0.001845
1281	GABRA5	0.001849
1282	SPRY4	0.00185
1283	DARC	0.001853
1284	CECR2	0.001856
1285	GNA14	0.001861
1286	CDC42BPB	0.001873
1287	A1BG	0.001879
1288	RPS5	0.001879
1289	ZNF584	0.001879
1290	PLIN3	0.001887
1291	TICAM1	0.001887
1292	ARRB2	0.001891
1293	CXCL16	0.001891
1294	MED11	0.001891
1295	MINK1	0.001891
1296	PSMB6	0.001891
1297	ARHGEF3	0.001892
1298	LGALS13	0.001893
1299	ESR1	0.001905
1300	ZNF382	0.001913
1301	IGSF21	0.001918
1302	FOXP4	0.001929
1303	MDFI	0.001929
1304	SH2D4A	0.001931
1305	FER	0.001937
1306	PIK3R4	0.001937
1307	GRK5	0.001939
1308	CDK13	0.001943
1309	CDK17	0.001944
1310	ELK3	0.001944
1311	BMP7	0.001947
1312	MET	0.00195
1313	PIK3R1	0.001953
1314	PARD3B	0.001958
1315	KDM5A	0.001963
1316	PECR	0.001981
1317	BMPR1A	0.001983
1318	LDB3	0.001983
1319	OPN4	0.001983
1320	DYNC1I2	0.001986
1321	FMOD	0.001989
1322	PADI4	0.00199
1323	RCC2	0.00199
1324	ATF4	0.001997
1325	CACNA1I	0.001997
1326	MIEF1	0.001997
1327	RPS19BP1	0.001997
1328	CRYBA4	0.002009
1329	CRYBB1	0.002009
1330	CYTH1	0.002009
1331	TFIP11	0.002009
1332	HGF	0.002014
1333	RPS10	0.002018
1334	LUC7L3	0.002022
1335	TOB1	0.002022
1336	WFIKKN2	0.002022
1337	DTNB	0.002023
1338	NOP58	0.002025
1339	SUMO1	0.002025
1340	CMSS1	0.002035
1341	KIRREL3	0.00204
1342	ANGEL1	0.002044
1343	NRG3	0.002044
1344	RTN1	0.002046
1345	TM9SF4	0.002046
1346	FABP7	0.002048
1347	PKIB	0.002048
1348	SMPDL3A	0.002048
1349	CELF2	0.002053
1350	SETBP1	0.002055
1351	JPH1	0.002057
1352	TNKS	0.002057
1353	FDX1	0.00206
1354	RAP1GDS1	0.002064
1355	IL6	0.002065
1356	DLL1	0.002067
1357	FAM120B	0.002067
1358	NPR3	0.002068
1359	NRCAM	0.002069
1360	EGLN1	0.002071
1361	EXOC8	0.002071
1362	GNPAT	0.002071
1363	HERC3	0.002074
1364	TIPARP	0.002084
1365	ENPP5	0.002088
1366	RCAN2	0.002088
1367	COL5A2	0.002089
1368	XIRP2	0.002091
1369	ARHGAP40	0.002093
1370	SOCS5	0.002094
1371	CDKN1B	0.002098
1372	DDX47	0.002098
1373	PTPLB	0.002101
1374	REPS1	0.002104
1375	PRKCD	0.002114
1376	TKT	0.002114
1377	CTU1	0.002115
1378	KLK10	0.002115
1379	KLK13	0.002115
1380	MUC5AC	0.002115
1381	MUC5B	0.002115
1382	TOLLIP	0.002115
1383	KAT2B	0.002116
1384	PPARGC1A	0.002116
1385	PARD3	0.002122
1386	PARP12	0.002124
1387	TBXAS1	0.002124
1388	CAPN1	0.002126
1389	FAU	0.002126
1390	SYVN1	0.002126
1391	TM7SF2	0.002126
1392	BHLHE22	0.002141
1393	C18orf54	0.002141
1394	MBD2	0.002141
1395	POLI	0.002141
1396	RAB27B	0.002141
1397	CCDC91	0.002144
1398	CUEDC2	0.002146
1399	GBF1	0.002146
1400	NFKB2	0.002146
1401	PSD	0.002146
1402	TUSC3	0.002151
1403	CDH18	0.002153
1404	RCAN3	0.002155
1405	SRRM1	0.002155
1406	IL15	0.00216
1407	TFAP2C	0.002163
1408	TBC1D23	0.002174
1409	AKR1C1	0.002177
1410	AKR1C3	0.002177
1411	PDZRN3	0.00218
1412	MBD5	0.002191
1413	MT1F	0.002191
1414	MT1G	0.002191
1415	MT1H	0.002191
1416	NREP	0.002191
1417	NUP93	0.002191
1418	BAD	0.002197
1419	CCDC88B	0.002197
1420	ESRRA	0.002197
1421	FERMT3	0.002197
1422	FKBP2	0.002197
1423	PLCB3	0.002197
1424	PPP1R14B	0.002197
1425	PRDX5	0.002197
1426	STIP1	0.002197
1427	TRMT112	0.002197
1428	TRPT1	0.002197
1429	VEGFB	0.002197
1430	CEP135	0.002199
1431	EXOC1	0.002199
1432	CSDE1	0.002201
1433	SIKE1	0.002201
1434	TXN	0.002202
1435	MKL2	0.002217
1436	ASB1	0.002227
1437	ARHGAP24	0.002235
1438	PTPRG	0.002241
1439	VOPP1	0.00225
1440	GTF2A1	0.002252
1441	TSHR	0.002252
1442	EPS8L1	0.002261
1443	GP6	0.002261
1444	NLRP2	0.002261
1445	PPP1R12C	0.002261
1446	RDH13	0.002261
1447	NRAS	0.002264
1448	RPRD1B	0.002264
1449	TNIP3	0.00227
1450	PDCL	0.002271
1451	ARHGEF28	0.002272
1452	SYN2	0.002273
1453	CLDN1	0.002274
1454	WARS	0.002274
1455	WDR25	0.002274
1456	CELSR1	0.002276
1457	MCTP1	0.002278
1458	DNER	0.002281
1459	FAM89A	0.002282
1460	EXT1	0.002288
1461	CASQ2	0.002289
1462	VANGL1	0.002289
1463	ARHGAP5	0.002298
1464	RAPGEF4	0.0023
1465	AMPD1	0.002303
1466	MECOM	0.002306
1467	TBC1D1	0.002306
1468	TXNRD1	0.002314
1469	ARHGAP26	0.002316
1470	STK10	0.002317
1471	ASS1	0.002322
1472	CNOT8	0.00233
1473	FAXDC2	0.00233
1474	LARP1	0.00233
1475	CASP12	0.002332
1476	ARF4	0.002335
1477	BRD4	0.002337
1478	ILVBL	0.002337
1479	NOTCH3	0.002337
1480	GEMIN5	0.002339
1481	MERTK	0.002339
1482	MRPL22	0.002339
1483	TMEM87B	0.002339
1484	GARS	0.002341
1485	GHR	0.002358
1486	GRIK4	0.00236
1487	BTG1	0.002361
1488	C9orf41	0.002368
1489	SOX7	0.002368
1490	NIPSNAP3A	0.002369
1491	JAZF1	0.002372
1492	TAX1BP1	0.002372
1493	AIFM2	0.002378
1494	SAR1A	0.002378
1495	MAGI1	0.002381
1496	RNF138	0.002382
1497	ANO10	0.002383
1498	SNRK	0.002383
1499	PARVB	0.002384
1500	SAMM50	0.002384
1501	GINS4	0.002392
1502	PDCD10	0.002392
1503	SERPINI1	0.002392
1504	CORO2A	0.002401
1505	GABBR2	0.002401
1506	MAST4	0.002411
1507	BANF1	0.002414
1508	CATSPER1	0.002414
1509	EIF1AD	0.002414
1510	PACS1	0.002414
1511	SF3B2	0.002414
1512	NPPA	0.002416
1513	NPPB	0.002416
1514	XRCC2	0.00242
1515	IL22RA1	0.002424
1516	RASA3	0.002426
1517	ZNF410	0.002428
1518	ESR2	0.002431
1519	MTHFD1	0.002431
1520	MED30	0.002432
1521	KCNN1	0.002439
1522	RIN2	0.00244
1523	IL1F10	0.002446
1524	IL1RN	0.002446
1525	IL36B	0.002446
1526	IL36RN	0.002446
1527	CD40	0.002447
1528	EYA4	0.002458
1529	PKD2	0.00246
1530	SPP1	0.00246
1531	FITM2	0.00247
1532	FBXO16	0.00248
1533	FZD3	0.00248
1534	DISC1	0.002488
1535	HIST1H1D	0.002492
1536	HIST1H2BH	0.002492
1537	HIST1H2BI	0.002492
1538	HIST1H4F	0.002492
1539	HIST1H4H	0.002492
1540	LMX1A	0.002492
1541	DSCAM	0.002494
1542	FKBP5	0.002499
1543	NANP	0.0025
1544	NINL	0.0025
1545	CAV3	0.00252
1546	OXTR	0.00252
1547	CIITA	0.002526
1548	DEXI	0.002526
1549	DYNLRB2	0.002527
1550	CD320	0.00253
1551	RAB11B	0.00253
1552	ABCE1	0.002537
1553	OTUD4	0.002537
1554	SCIN	0.00256
1555	ABCC6	0.002565
1556	NOMO3	0.002565
1557	PIGN	0.002567
1558	LSM14B	0.002568
1559	MTG2	0.002568
1560	PSMA7	0.002568
1561	SS18L1	0.002568
1562	LILRA3	0.00257
1563	LILRB2	0.00257
1564	AMBP	0.002574
1565	PROP1	0.00258
1566	RP11-423H2.1	0.00258
1567	DNAH9	0.002586
1568	ARID3B	0.00259
1569	CLK3	0.00259
1570	CLYBL	0.00259
1571	EDC3	0.00259
1572	DPYD	0.002594
1573	EBF1	0.002595
1574	CYBRD1	0.002596
1575	CAB39	0.0026
1576	TRPS1	0.002601
1577	BARX1	0.002602
1578	DHX37	0.002602
1579	SCARB1	0.002602
1580	TSKU	0.002602
1581	UBC	0.002602
1582	RRP7A	0.002609
1583	SERHL2	0.002609
1584	TMEM68	0.002609
1585	ITGA9	0.002613
1586	BCAS1	0.002616
1587	CYP24A1	0.002616
1588	XRCC4	0.002623
1589	TGDS	0.002625
1590	CAPSL	0.002634
1591	IL7R	0.002634
1592	SPEF2	0.002634
1593	CPNE2	0.002639
1594	FAM192A	0.002639
1595	RSPRY1	0.002639
1596	RYBP	0.002648
1597	ANAPC10	0.002658
1598	LATS2	0.002662
1599	MRP63	0.002662
1600	SAP18	0.002662
1601	COL9A3	0.002663
1602	DIDO1	0.002663
1603	GID8	0.002663
1604	SLC17A9	0.002663
1605	PLEKHF2	0.002668
1606	CYP2G1P	0.002674
1607	TMEM131	0.002676
1608	FBLN1	0.002678
1609	RAPGEF2	0.002678
1610	TACR3	0.002688
1611	PDSS2	0.0027
1612	GDF15	0.002707
1613	CPNE4	0.002712
1614	HERC1	0.002712
1615	EFCAB4B	0.002713
1616	PNRC1	0.002718
1617	PIM1	0.002721
1618	MPZ	0.002728
1619	SDHC	0.002728
1620	SATB2	0.002736
1621	ALDH1A1	0.002742
1622	ANXA1	0.002742
1623	MTRR	0.002748
1624	DSCAML1	0.002752
1625	ZFC3H1	0.002756
1626	TTC37	0.002759
1627	NADK2	0.002763
1628	SKP2	0.002763
1629	KCNQ5	0.002779
1630	IL13	0.002782
1631	RAD50	0.002782
1632	FAM46C	0.002787
1633	GRHPR	0.002789
1634	POLR1E	0.002789
1635	ZBTB5	0.002789
1636	ERC1	0.002792
1637	FBXL14	0.002792
1638	WNT5B	0.002792
1639	ABCA1	0.002798
1640	MYO9A	0.0028
1641	NR2E3	0.0028
1642	NRP1	0.002813
1643	SMC2	0.002813
1644	AMMECR1L	0.002816
1645	CCDC64	0.002816
1646	GCN1L1	0.002816
1647	POLR2D	0.002816
1648	RAB35	0.002816
1649	SAP130	0.002816
1650	FYB	0.002817
1651	MBNL1	0.002833
1652	LRRK2	0.002834
1653	MMS22L	0.002835
1654	T	0.00285
1655	SEMA6D	0.002852
1656	TCF7L1	0.002856
1657	NEDD1	0.002857
1658	FBXL13	0.002863
1659	ELP2	0.002864
1660	FAM188A	0.002864
1661	MOCOS	0.002864
1662	RPRD1A	0.002864
1663	NRXN1	0.002866
1664	SYT1	0.002875
1665	CALCR	0.002882
1666	ANKS3	0.002883
1667	UBALD1	0.002883
1668	ANO1	0.002885
1669	HTR1B	0.002887
1670	LCN1	0.002903
1671	MRPS2	0.002903
1672	OBP2A	0.002903
1673	PAEP	0.002903
1674	PPP1R26	0.002903
1675	PPP4R1	0.002916
1676	RALBP1	0.002916
1677	GRIN2A	0.002917
1678	MRPL37	0.002917
1679	BLMH	0.002918
1680	SLC6A4	0.002918
1681	ATG5	0.002923
1682	PRDM1	0.002923
1683	NAA30	0.002928
1684	OPCML	0.002937
1685	HHEX	0.00294
1686	DUSP10	0.002941
1687	CNTN3	0.002952
1688	KCNAB1	0.002958
1689	SSR3	0.002958
1690	PCED1A	0.002969
1691	PTPRA	0.002969
1692	VPS16	0.002969
1693	BLVRB	0.002983
1694	PRX	0.002983
1695	SERTAD1	0.002983
1696	SERTAD3	0.002983
1697	SPTBN4	0.002983
1698	CCDC28A	0.002985
1699	HIST3H3	0.002985
1700	LSAMP	0.002985
1701	TRIM11	0.002985
1702	TRIM17	0.002985
1703	SERPINA1	0.002987
1704	PLCE1	0.002988
1705	PRB2	0.002997
1706	MNDA	0.003
1707	ECHDC2	0.003011
1708	SCP2	0.003011
1709	ZYG11B	0.003011
1710	C6orf15	0.003013
1711	CCHCR1	0.003013
1712	CDSN	0.003013
1713	POU5F1	0.003013
1714	PSORS1C2	0.003013
1715	SVIL	0.003018
1716	LIFR	0.003021
1717	TRAK1	0.003022
1718	CHL1	0.003027
1719	TNFRSF21	0.003035
1720	LRBA	0.003037
1721	SLC2A13	0.003041
1722	RAD23B	0.003042
1723	KIAA0196	0.003044
1724	SQLE	0.003044
1725	BID	0.003055
1726	CENPQ	0.003058
1727	RHAG	0.003058
1728	TM4SF1	0.003059
1729	RWDD1	0.003066
1730	KIAA0556	0.00307
1731	PLB1	0.003077
1732	TFEB	0.003081
1733	SPAG17	0.003083
1734	WDR3	0.003083
1735	CHD8	0.003087
1736	RAB2B	0.003087
1737	SUPT16H	0.003087
1738	SMAD2	0.003088
1739	GRM8	0.003091
1740	FBXO5	0.0031
1741	MTRF1L	0.0031
1742	RGS17	0.0031
1743	FBXL7	0.003106
1744	PCSK6	0.003115
1745	SLC22A3	0.003115
1746	ARL3	0.003116
1747	SUFU	0.003116
1748	TRIM8	0.003116
1749	TNFSF15	0.003117
1750	DST	0.003129
1751	FXYD2	0.003129
1752	FXYD6	0.003129
1753	FUCA1	0.003138
1754	GALE	0.003138
1755	HMGCL	0.003138
1756	LYPLA2	0.003138
1757	PITHD1	0.003138
1758	TCEB3	0.003138
1759	ISCA2	0.003145
1760	LTBP2	0.003145
1761	NPC2	0.003145
1762	KPNA4	0.003146
1763	SMC4	0.003146
1764	TRIM59	0.003146
1765	MLH1	0.003159
1766	CCK	0.003164
1767	SAMD12	0.003166
1768	SLC29A3	0.003174
1769	UNC5B	0.003174
1770	SP100	0.003187
1771	EIF2S2	0.003188
1772	RALY	0.003188
1773	SRGAP1	0.003188
1774	LRRK1	0.003196
1775	SHANK2	0.003204
1776	AMOTL2	0.003205
1777	POLR3A	0.003206
1778	RPS24	0.003206
1779	ANXA9	0.003212
1780	BNIPL	0.003212
1781	CDC42SE1	0.003212
1782	CERS2	0.003212
1783	FAM63A	0.003212
1784	GABPB2	0.003212
1785	PRUNE	0.003212
1786	SETDB1	0.003212
1787	CREB3L2	0.003213
1788	FGD4	0.003214
1789	PLEKHA5	0.003219
1790	FZD10	0.003223
1791	KATNAL1	0.003223
1792	OAZ2	0.003237
1793	ZNF609	0.003237
1794	LYPLA1	0.003241
1795	RGS20	0.003241
1796	TCEA1	0.003241
1797	NDUFV3	0.003244
1798	WDR4	0.003244
1799	RAMP1	0.003245
1800	UBE2F	0.003245
1801	CLSTN1	0.003246
1802	PIK3CD	0.003246
1803	KRT81	0.003248
1804	KRT82	0.003248
1805	KRT85	0.003248
1806	ME1	0.003248
1807	SNTG2	0.00325
1808	PBX1	0.003252
1809	LRP10	0.003254
1810	MMP14	0.003254
1811	MRPL52	0.003254
1812	OXA1L	0.003254
1813	RBM23	0.003254
1814	SLC7A7	0.003254
1815	FGL1	0.003259
1816	IQSEC1	0.003267
1817	SLC6A1	0.003271
1818	RCBTB1	0.003272
1819	SETDB2	0.003272
1820	CYP2E1	0.003286
1821	FBXO32	0.003287
1822	WDYHV1	0.003287
1823	FOXK2	0.003288
1824	WDR45B	0.003288
1825	ARHGEF40	0.00329
1826	HNRNPC	0.00329
1827	NDRG2	0.00329
1828	ZNF219	0.00329
1829	KIAA1432	0.003292
1830	PDCD1LG2	0.003292
1831	PLGRKT	0.003292
1832	GADD45B	0.003297
1833	LMNB2	0.003297
1834	TIMM13	0.003297
1835	STAT1	0.0033
1836	STAT4	0.0033
1837	EML2	0.003302
1838	GIPR	0.003302
1839	QPCTL	0.003302
1840	SNRPD2	0.003302
1841	EXOC4	0.003311
1842	ATP6V0A1	0.003313
1843	PTRF	0.003313
1844	STAT3	0.003313
1845	CADPS	0.003317
1846	COL4A1	0.003321
1847	COL4A2	0.003321
1848	TRPM3	0.00333
1849	ZNF90	0.003333
1850	STX8	0.003335
1851	WDR16	0.003335
1852	ARFIP1	0.003339
1853	RFWD2	0.003339
1854	SLC6A5	0.003347
1855	MEF2A	0.003359
1856	ZFAND6	0.00336
1857	HEXA	0.003366
1858	CRK	0.003369
1859	SPOCK1	0.003369
1860	YWHAE	0.003369
1861	ZNF827	0.003371
1862	KIRREL	0.003372
1863	DKK2	0.003376
1864	CNDP2	0.003377
1865	ARHGAP18	0.00338
1866	GLDC	0.003384
1867	UHRF2	0.003384
1868	AJAP1	0.003385
1869	AMD1	0.003385
1870	CDK19	0.003385
1871	ARHGEF17	0.003388
1872	MSRA	0.00339
1873	PIWIL4	0.003395
1874	RELT	0.003401
1875	STRN	0.003421
1876	ANKS4B	0.003422
1877	TMEM159	0.003422
1878	ZP2	0.003422
1879	MUSK	0.003431
1880	SVEP1	0.003431
1881	MYBPC1	0.00344
1882	MALT1	0.003443
1883	BNIP2	0.003444
1884	GTF2A2	0.003444
1885	CACNG7	0.003448
1886	NLRP12	0.003448
1887	PRKCG	0.003448
1888	CNTNAP4	0.003449
1889	NUAK1	0.003456
1890	TCP10	0.003457
1891	PAG1	0.003458
1892	BIN3	0.003469
1893	CCAR2	0.003469
1894	PDLIM2	0.003469
1895	PPP3CC	0.003469
1896	SORBS3	0.003469
1897	RIMS1	0.003473
1898	BAZ2B	0.003475
1899	ME3	0.003475
1900	SEC23A	0.003475
1901	CNTN1	0.003476
1902	CD36	0.003478
1903	GOLT1B	0.003478
1904	IAPP	0.003478
1905	PYROXD1	0.003478
1906	RECQL	0.003478
1907	SLCO1A2	0.003478
1908	DYM	0.003481
1909	TBL1XR1	0.003493
1910	TMEM37	0.003509
1911	STARD13	0.003511
1912	PCDH7	0.003512
1913	ATN1	0.003517
1914	C1R	0.003517
1915	C1S	0.003517
1916	EMG1	0.003517
1917	PHB2	0.003517
1918	PTPN6	0.003517
1919	CD247	0.003519
1920	CREG1	0.003519
1921	SH3BP2	0.003522
1922	TNIP2	0.003522
1923	MAPK10	0.003533
1924	RALGAPB	0.003538
1925	ARL15	0.003543
1926	DDX11	0.003552
1927	TSPAN11	0.003552
1928	STIM2	0.003556
1929	TJP1	0.003558
1930	IMMP2L	0.003564
1931	NOS2	0.003564
1932	ATF7IP	0.003568
1933	NR1H4	0.00358
1934	OSTM1	0.00358
1935	MARCO	0.003581
1936	RGS16	0.003583
1937	ARL6IP5	0.003592
1938	FRMD4B	0.003592
1939	TMF1	0.003592
1940	UBA3	0.003592
1941	ABLIM1	0.003595
1942	EPHB6	0.0036
1943	PRSS1	0.0036
1944	TRBC2	0.0036
1945	TRPV5	0.0036
1946	TRPV6	0.0036
1947	YPEL2	0.0036
1948	SEMA3E	0.003621
1949	CASP14	0.003625
1950	SLC1A6	0.003625
1951	KCNMA1	0.003631
1952	FN3K	0.003632
1953	TBCD	0.003632
1954	COG5	0.003633
1955	BAZ1A	0.003637
1956	CFL2	0.003637
1957	PACRG	0.003647
1958	QKI	0.003647
1959	AMFR	0.003652
1960	GNAO1	0.003652
1961	NUDT21	0.003652
1962	OGFOD1	0.003652
1963	LY86	0.003655
1964	APRT	0.003658
1965	CDT1	0.003658
1966	CTU2	0.003658
1967	CD47	0.003664
1968	IFT57	0.003664
1969	ZAP70	0.003666
1970	NEO1	0.003668
1971	SIPA1L2	0.003671
1972	GATAD2A	0.003681
1973	TSSK6	0.003681
1974	PPM1L	0.003684
1975	PTPRN2	0.00369
1976	RNASEH2B	0.003692
1977	FBXO9	0.003697
1978	GCM1	0.003697
1979	ICK	0.003697
1980	ANTXR1	0.003699
1981	GKN2	0.003699
1982	SNX30	0.0037
1983	FEM1C	0.003701
1984	RNMT	0.003701
1985	TMED7	0.003701
1986	ACACB	0.003705
1987	AGTR1	0.00371
1988	MLXIP	0.003714
1989	QRSL1	0.003723
1990	AAGAB	0.003732
1991	SMAD3	0.003732
1992	HNF4A	0.003735
1993	SERINC3	0.003735
1994	TTPAL	0.003735
1995	ANXA13	0.003738
1996	IL12B	0.003738
1997	UBLCP1	0.003738
1998	CCDC149	0.003739
[truncated: 6,290 more rows]
